# Supplementary material for: Characterization of the Primary Human Trophoblast Cell Secretome Using Stable Isotope Labeling With Amino Acids in Cell Culture
Source: Front Cell Dev Biol. 2021 Sep 14;9:704781. doi: 10.3389/fcell.2021.704781 (PMC8476785; doi:10.3389/fcell.2021.704781)
Supplement: Supplementary file 1 [file Table_1.xlsx]

## Sheet: Supplemental Table 1
Supplemental Table 1. Proteins secreted from primary trophoblasts
1Mascot search of Uniprot_Human 20181204 (95,936 sequences; 38,067,061 residues) plus contaminants 20120713 (247 sequences; 128,130 residues); results post-processed in Scaffold 4
2Proteins from Bos taurus and Sus scrofa have been filtered from the display
3Proteins with shared peptides are grouped together in one cluster
4Shared PSMs are apportioned among proteins according to a weighting function in Scaffold that is based on the number of PSMs exclusively assigned to the protein
					PSMs (weighted spectra)3
#	Protein name1,2	Accession Number	Molecular Weight	Shared pepetides	Rep1	Rep2	Rep3	Rep4
1	Cluster of Isoform 2 of Keratin, type II cytoskeletal 8 OS=Homo sapiens OX=9606 GN=KRT8 (sp|P05787-2|K2C8_HUMAN)	sp|P05787-2|K2C8_HUMAN [29]	57 kDa	TRUE	702	477	551	384
2	Cluster of Keratin, type I cytoskeletal 18 OS=Homo sapiens OX=9606 GN=KRT18 PE=1 SV=2 (sp|P05783|K1C18_HUMAN)	sp|P05783|K1C18_HUMAN [7]	48 kDa	TRUE	520	480	469	344
3	Isoform 13 of Fibronectin OS=Homo sapiens OX=9606 GN=FN1	sp|P02751-13|FINC_HUMAN	249 kDa		407	567	252	477
4	Cluster of Actin, cytoplasmic 2 OS=Homo sapiens OX=9606 GN=ACTG1 PE=1 SV=1 (sp|P63261|ACTG_HUMAN)	sp|P63261|ACTG_HUMAN [7]	42 kDa	TRUE	421	484	359	350
5	Cluster of Alpha-actinin-4 OS=Homo sapiens OX=9606 GN=ACTN4 PE=1 SV=2 (sp|O43707|ACTN4_HUMAN)	sp|O43707|ACTN4_HUMAN [6]	105 kDa	TRUE	289	345	221	298
6	SWISS-PROT:P02769 (Bos taurus) Bovine serum albumin precursor	P02769	69 kDa	TRUE	400	378	375	236
7	Cluster of Isoform 2 of Filamin-B OS=Homo sapiens OX=9606 GN=FLNB (sp|O75369-2|FLNB_HUMAN)	sp|O75369-2|FLNB_HUMAN [4]	276 kDa	TRUE	224	434	199	342
8	Cluster of Protein disulfide-isomerase OS=Homo sapiens OX=9606 GN=P4HB PE=1 SV=3 (sp|P07237|PDIA1_HUMAN)	sp|P07237|PDIA1_HUMAN [2]	57 kDa	TRUE	214	311	155	258
9	Cluster of Myosin-9 OS=Homo sapiens OX=9606 GN=MYH9 PE=1 SV=4 (sp|P35579|MYH9_HUMAN)	sp|P35579|MYH9_HUMAN [6]	227 kDa	TRUE	234	242	207	182
10	SWISS-PROT:P12763 (Bos taurus) Alpha-2-HS-glycoprotein precursor	P12763	38 kDa		242	371	201	208
11	Cluster of Endoplasmin OS=Homo sapiens OX=9606 GN=HSP90B1 PE=1 SV=1 (sp|P14625|ENPL_HUMAN)	sp|P14625|ENPL_HUMAN	92 kDa	TRUE	154	308	72	288
12	Cluster of Isoform 2 of Heat shock protein HSP 90-alpha OS=Homo sapiens OX=9606 GN=HSP90AA1 (sp|P07900-2|HS90A_HUMAN)	sp|P07900-2|HS90A_HUMAN [3]	98 kDa	TRUE	147	279	135	252
13	Cluster of Elongation factor 1-alpha 1 OS=Homo sapiens OX=9606 GN=EEF1A1 PE=1 SV=1 (sp|P68104|EF1A1_HUMAN)	sp|P68104|EF1A1_HUMAN	50 kDa	TRUE	200	296	194	152
14	Cluster of Ras GTPase-activating-like protein IQGAP1 OS=Homo sapiens OX=9606 GN=IQGAP1 PE=1 SV=1 (sp|P46940|IQGA1_HUMAN)	sp|P46940|IQGA1_HUMAN	189 kDa	TRUE	178	278	176	179
15	Cluster of Isoform 2 of Clathrin heavy chain 1 OS=Homo sapiens OX=9606 GN=CLTC (sp|Q00610-2|CLH1_HUMAN)	sp|Q00610-2|CLH1_HUMAN [3]	188 kDa	TRUE	133	250	146	173
16	Cluster of Isoform 2 of Transketolase OS=Homo sapiens OX=9606 GN=TKT (sp|P29401-2|TKT_HUMAN)	sp|P29401-2|TKT_HUMAN	69 kDa	TRUE	170	209	65	171
17	Cluster of Talin-1 OS=Homo sapiens OX=9606 GN=TLN1 PE=1 SV=3 (sp|Q9Y490|TLN1_HUMAN)	sp|Q9Y490|TLN1_HUMAN [2]	270 kDa	TRUE	170	224	126	123
18	Cluster of (Bos taurus) similar to alpha-2-macroglobulin isoform 1 (ENSEMBL:ENSBTAP00000024146)	ENSEMBL:ENSBTAP00000024146 [2]	164 kDa	TRUE	154	220	127	132
19	Cluster of Alpha-enolase OS=Homo sapiens OX=9606 GN=ENO1 PE=1 SV=2 (sp|P06733|ENOA_HUMAN)	sp|P06733|ENOA_HUMAN [2]	47 kDa	TRUE	118	250	139	163
20	Cluster of Tubulin beta chain OS=Homo sapiens OX=9606 GN=TUBB PE=1 SV=1 (tr|Q5JP53|Q5JP53_HUMAN)	tr|Q5JP53|Q5JP53_HUMAN [5]	48 kDa	TRUE	166	222	129	114
21	Ezrin OS=Homo sapiens OX=9606 GN=EZR PE=1 SV=4	sp|P15311|EZRI_HUMAN	69 kDa	TRUE	143	179	89	137
22	Cluster of Fructose-bisphosphate aldolase A OS=Homo sapiens OX=9606 GN=ALDOA PE=1 SV=2 (sp|P04075|ALDOA_HUMAN)	sp|P04075|ALDOA_HUMAN [2]	39 kDa	TRUE	142	209	127	94
23	Calreticulin OS=Homo sapiens OX=9606 GN=CALR PE=1 SV=1	sp|P27797|CALR_HUMAN	48 kDa		142	190	144	78
24	Cluster of Putative histone H2B type 2-D OS=Homo sapiens OX=9606 GN=HIST2H2BD PE=5 SV=3 (sp|Q6DRA6|H2B2D_HUMAN)	sp|Q6DRA6|H2B2D_HUMAN [3]	18 kDa	TRUE	34	82	37	128
25	Cluster of Elongation factor 2 OS=Homo sapiens OX=9606 GN=EEF2 PE=1 SV=4 (sp|P13639|EF2_HUMAN)	sp|P13639|EF2_HUMAN	95 kDa	TRUE	119	222	79	132
26	Isoform 1 of Vinculin OS=Homo sapiens OX=9606 GN=VCL	sp|P18206-2|VINC_HUMAN (+1)	117 kDa		128	171	80	107
27	SWISS-PROT:P00761|TRYP_PIG Trypsin - Sus scrofa (Pig).	P00761	24 kDa	TRUE	188	35	107	21
28	Cluster of Cytoplasmic dynein 1 heavy chain 1 OS=Homo sapiens OX=9606 GN=DYNC1H1 PE=1 SV=5 (sp|Q14204|DYHC1_HUMAN)	sp|Q14204|DYHC1_HUMAN	532 kDa	TRUE	58	165	65	93
29	Cluster of Pyruvate kinase PKM OS=Homo sapiens OX=9606 GN=PKM PE=1 SV=4 (sp|P14618|KPYM_HUMAN)	sp|P14618|KPYM_HUMAN	58 kDa	TRUE	112	177	104	142
30	Transitional endoplasmic reticulum ATPase OS=Homo sapiens OX=9606 GN=VCP PE=1 SV=4	sp|P55072|TERA_HUMAN	89 kDa		190	98	118	83
31	Protein disulfide-isomerase A3 OS=Homo sapiens OX=9606 GN=PDIA3 PE=1 SV=4	sp|P30101|PDIA3_HUMAN	57 kDa	TRUE	107	168	93	154
32	Endoplasmic reticulum chaperone BiP OS=Homo sapiens OX=9606 GN=HSPA5 PE=1 SV=2	sp|P11021|BIP_HUMAN	72 kDa	TRUE	110	157	108	144
33	Glyceraldehyde-3-phosphate dehydrogenase OS=Homo sapiens OX=9606 GN=GAPDH PE=1 SV=3	sp|P04406|G3P_HUMAN	36 kDa	TRUE	86	222	84	77
34	L-lactate dehydrogenase B chain OS=Homo sapiens OX=9606 GN=LDHB PE=1 SV=2	sp|P07195|LDHB_HUMAN	37 kDa	TRUE	107	140	86	107
35	Cluster of Tubulin alpha-1C chain OS=Homo sapiens OX=9606 GN=TUBA1C PE=1 SV=1 (sp|Q9BQE3|TBA1C_HUMAN)	sp|Q9BQE3|TBA1C_HUMAN [3]	50 kDa	TRUE	99	135	96	98
36	SWISS-PROT:P34955 (Bos taurus) Alpha-1-antiproteinase precursor	P34955	46 kDa		132	165	79	72
37	Cluster of Protein-glutamine gamma-glutamyltransferase 2 OS=Homo sapiens OX=9606 GN=TGM2 PE=1 SV=2 (sp|P21980|TGM2_HUMAN)	sp|P21980|TGM2_HUMAN	77 kDa	TRUE	107	120	96	67
38	Cluster of TREMBL:Q0IIK2 (Bos taurus) Transferrin (Q0IIK2)	Q0IIK2 [2]	78 kDa	TRUE	152	125	116	79
39	Cluster of Serpin B9 OS=Homo sapiens OX=9606 GN=SERPINB9 PE=1 SV=1 (sp|P50453|SPB9_HUMAN)	sp|P50453|SPB9_HUMAN [5]	42 kDa	TRUE	113	142	97	78
40	Cluster of Histone H2AX OS=Homo sapiens OX=9606 GN=H2AFX PE=1 SV=2 (sp|P16104|H2AX_HUMAN)	sp|P16104|H2AX_HUMAN [6]	15 kDa	TRUE	49	184	45	131
41	Cluster of Plasminogen activator inhibitor 1 OS=Homo sapiens OX=9606 GN=SERPINE1 PE=1 SV=1 (sp|P05121|PAI1_HUMAN)	sp|P05121|PAI1_HUMAN	45 kDa	TRUE	92	138	74	50
42	Cluster of Plasminogen activator inhibitor 2 OS=Homo sapiens OX=9606 GN=SERPINB2 PE=1 SV=2 (sp|P05120|PAI2_HUMAN)	sp|P05120|PAI2_HUMAN	47 kDa	TRUE	136	74	125	42
43	Cluster of Aldose reductase OS=Homo sapiens OX=9606 GN=AKR1B1 PE=1 SV=3 (sp|P15121|ALDR_HUMAN)	sp|P15121|ALDR_HUMAN	36 kDa	TRUE	53	124	52	68
44	Cluster of Tropomyosin alpha-4 chain OS=Homo sapiens OX=9606 GN=TPM4 PE=1 SV=3 (sp|P67936|TPM4_HUMAN)	sp|P67936|TPM4_HUMAN [6]	29 kDa	TRUE	91	75	72	47
45	Cluster of Heat shock cognate 71 kDa protein OS=Homo sapiens OX=9606 GN=HSPA8 PE=1 SV=1 (sp|P11142|HSP7C_HUMAN)	sp|P11142|HSP7C_HUMAN [2]	71 kDa	TRUE	69	115	57	81
46	Cluster of Histone H3.2 OS=Homo sapiens OX=9606 GN=HIST2H3A PE=1 SV=3 (sp|Q71DI3|H32_HUMAN)	sp|Q71DI3|H32_HUMAN [5]	15 kDa	TRUE	35	139	33	47
47	Cluster of Isoform 2 of Filamin-A OS=Homo sapiens OX=9606 GN=FLNA (sp|P21333-2|FLNA_HUMAN)	sp|P21333-2|FLNA_HUMAN	280 kDa	TRUE	63	101	49	42
48	Cluster of Adenylyl cyclase-associated protein 1 OS=Homo sapiens OX=9606 GN=CAP1 PE=1 SV=5 (sp|Q01518|CAP1_HUMAN)	sp|Q01518|CAP1_HUMAN	52 kDa	TRUE	68	96	54	71
49	Cluster of Isoform 2 of Triosephosphate isomerase OS=Homo sapiens OX=9606 GN=TPI1 (sp|P60174-1|TPIS_HUMAN)	sp|P60174-1|TPIS_HUMAN [2]	27 kDa	TRUE	88	71	78	57
50	Histone H4 OS=Homo sapiens OX=9606 GN=HIST1H4A PE=1 SV=2	sp|P62805|H4_HUMAN	11 kDa		33	81	28	78
51	Cluster of 60 kDa heat shock protein, mitochondrial OS=Homo sapiens OX=9606 GN=HSPD1 PE=1 SV=2 (sp|P10809|CH60_HUMAN)	sp|P10809|CH60_HUMAN	61 kDa	TRUE	44	85	35	77
52	Cluster of TREMBL:Q3SX14 (Bos taurus) Similar to Gelsolin (Q3SX14)	Q3SX14 [3]	86 kDa	TRUE	41	72	43	51
53	Cluster of Ribosome-binding protein 1 OS=Homo sapiens OX=9606 GN=RRBP1 PE=1 SV=5 (sp|Q9P2E9|RRBP1_HUMAN)	sp|Q9P2E9|RRBP1_HUMAN	152 kDa	TRUE	66	47	62	28
54	Cluster of Plectin OS=Homo sapiens OX=9606 GN=PLEC PE=1 SV=3 (sp|Q15149|PLEC_HUMAN)	sp|Q15149|PLEC_HUMAN [3]	532 kDa	TRUE	34	85	24	43
55	Protein disulfide-isomerase A4 OS=Homo sapiens OX=9606 GN=PDIA4 PE=1 SV=2	sp|P13667|PDIA4_HUMAN	73 kDa		50	65	40	62
56	14-3-3 protein zeta/delta OS=Homo sapiens OX=9606 GN=YWHAZ PE=1 SV=1	sp|P63104|1433Z_HUMAN	28 kDa	TRUE	99	73	76	69
57	Cluster of Superoxide dismutase [Mn], mitochondrial OS=Homo sapiens OX=9606 GN=SOD2 PE=1 SV=3 (sp|P04179|SODM_HUMAN)	sp|P04179|SODM_HUMAN [2]	25 kDa	TRUE	122	29	94	21
58	Purine nucleoside phosphorylase OS=Homo sapiens OX=9606 GN=PNP PE=1 SV=2	sp|P00491|PNPH_HUMAN	32 kDa		96	51	87	37
59	Cluster of Phosphoglycerate kinase 1 OS=Homo sapiens OX=9606 GN=PGK1 PE=1 SV=3 (sp|P00558|PGK1_HUMAN)	sp|P00558|PGK1_HUMAN	45 kDa	TRUE	47	78	45	46
60	Cluster of Peptidyl-prolyl cis-trans isomerase A OS=Homo sapiens OX=9606 GN=PPIA PE=1 SV=2 (sp|P62937|PPIA_HUMAN)	sp|P62937|PPIA_HUMAN	18 kDa	TRUE	40	91	35	79
61	Fatty acid synthase OS=Homo sapiens OX=9606 GN=FASN PE=1 SV=3	sp|P49327|FAS_HUMAN	273 kDa		27	87	27	46
62	Cluster of Niban-like protein 1 OS=Homo sapiens OX=9606 GN=FAM129B PE=1 SV=3 (sp|Q96TA1|NIBL1_HUMAN)	sp|Q96TA1|NIBL1_HUMAN	84 kDa	TRUE	43	54	21	52
63	Cluster of Heat shock 70 kDa protein 1A OS=Homo sapiens OX=9606 GN=HSPA1A PE=1 SV=1 (sp|P0DMV8|HS71A_HUMAN)	sp|P0DMV8|HS71A_HUMAN [2]	70 kDa	TRUE	57	65	55	66
64	Cluster of Isoform 5 of Thioredoxin reductase 1, cytoplasmic OS=Homo sapiens OX=9606 GN=TXNRD1 (sp|Q16881-5|TRXR1_HUMAN)	sp|Q16881-5|TRXR1_HUMAN [3]	55 kDa	TRUE	66	88	43	59
65	Malate dehydrogenase, mitochondrial OS=Homo sapiens OX=9606 GN=MDH2 PE=1 SV=3	sp|P40926|MDHM_HUMAN	36 kDa		57	67	50	68
66	Cluster of Serpin H1 OS=Homo sapiens OX=9606 GN=SERPINH1 PE=1 SV=2 (sp|P50454|SERPH_HUMAN)	sp|P50454|SERPH_HUMAN	46 kDa	TRUE	39	88	34	69
67	Cluster of Isoform 2 of Glycogen phosphorylase, liver form OS=Homo sapiens OX=9606 GN=PYGL (sp|P06737-2|PYGL_HUMAN)	sp|P06737-2|PYGL_HUMAN [3]	93 kDa	TRUE	30	78	12	40
68	Cluster of Plastin-2 OS=Homo sapiens OX=9606 GN=LCP1 PE=1 SV=6 (sp|P13796|PLSL_HUMAN)	sp|P13796|PLSL_HUMAN [5]	70 kDa	TRUE	75	65	45	46
69	Cluster of Isoform 3 of CAP-Gly domain-containing linker protein 1 OS=Homo sapiens OX=9606 GN=CLIP1 (sp|P30622-2|CLIP1_HUMAN)	sp|P30622-2|CLIP1_HUMAN [2]	157 kDa	TRUE	50	48	41	21
70	Neutral alpha-glucosidase AB OS=Homo sapiens OX=9606 GN=GANAB PE=1 SV=3	sp|Q14697|GANAB_HUMAN	107 kDa		20	72	16	41
71	Cluster of Annexin A1 OS=Homo sapiens OX=9606 GN=ANXA1 PE=1 SV=2 (sp|P04083|ANXA1_HUMAN)	sp|P04083|ANXA1_HUMAN	39 kDa	TRUE	55	53	57	61
72	Rab GDP dissociation inhibitor beta OS=Homo sapiens OX=9606 GN=GDI2 PE=1 SV=2	sp|P50395|GDIB_HUMAN	51 kDa	TRUE	65	109	57	61
73	Cluster of Transgelin-2 OS=Homo sapiens OX=9606 GN=TAGLN2 PE=1 SV=3 (sp|P37802|TAGL2_HUMAN)	sp|P37802|TAGL2_HUMAN	22 kDa	TRUE	35	76	41	65
74	Cluster of Isoform 3 of Protein disulfide-isomerase A6 OS=Homo sapiens OX=9606 GN=PDIA6 (sp|Q15084-3|PDIA6_HUMAN)	sp|Q15084-3|PDIA6_HUMAN	48 kDa	TRUE	52	55	47	53
75	Cluster of UTP--glucose-1-phosphate uridylyltransferase OS=Homo sapiens OX=9606 GN=UGP2 PE=1 SV=5 (sp|Q16851|UGPA_HUMAN)	sp|Q16851|UGPA_HUMAN [2]	57 kDa	TRUE	47	62	35	44
76	Glycogen debranching enzyme OS=Homo sapiens OX=9606 GN=AGL PE=1 SV=3	sp|P35573|GDE_HUMAN	175 kDa		54	53	35	32
77	Cluster of L-lactate dehydrogenase A chain OS=Homo sapiens OX=9606 GN=LDHA PE=1 SV=2 (sp|P00338|LDHA_HUMAN)	sp|P00338|LDHA_HUMAN	37 kDa	TRUE	73	57	49	50
78	Cluster of Ferritin heavy chain OS=Homo sapiens OX=9606 GN=FTH1 PE=1 SV=2 (sp|P02794|FRIH_HUMAN)	sp|P02794|FRIH_HUMAN	21 kDa	TRUE	38	62	37	50
79	Heterogeneous nuclear ribonucleoproteins A2/B1 OS=Homo sapiens OX=9606 GN=HNRNPA2B1 PE=1 SV=2	sp|P22626|ROA2_HUMAN	37 kDa	TRUE	45	51	45	34
80	Cluster of Glutathione S-transferase P OS=Homo sapiens OX=9606 GN=GSTP1 PE=1 SV=2 (sp|P09211|GSTP1_HUMAN)	sp|P09211|GSTP1_HUMAN	23 kDa	TRUE	45	71	49	65
81	Cluster of Cofilin-1 OS=Homo sapiens OX=9606 GN=CFL1 PE=1 SV=3 (sp|P23528|COF1_HUMAN)	sp|P23528|COF1_HUMAN [2]	19 kDa	TRUE	42	74	37	51
82	Cluster of Puromycin-sensitive aminopeptidase OS=Homo sapiens OX=9606 GN=NPEPPS PE=1 SV=2 (sp|P55786|PSA_HUMAN)	sp|P55786|PSA_HUMAN [2]	103 kDa	TRUE	40	60	26	42
83	Cluster of 14-3-3 protein epsilon OS=Homo sapiens OX=9606 GN=YWHAE PE=1 SV=1 (sp|P62258|1433E_HUMAN)	sp|P62258|1433E_HUMAN	29 kDa	TRUE	62	49	50	38
84	Nucleolin OS=Homo sapiens OX=9606 GN=NCL PE=1 SV=3	sp|P19338|NUCL_HUMAN	77 kDa		49	56	42	43
85	Cluster of Transaldolase OS=Homo sapiens OX=9606 GN=TALDO1 PE=1 SV=2 (sp|P37837|TALDO_HUMAN)	sp|P37837|TALDO_HUMAN	38 kDa	TRUE	34	48	32	21
86	Peroxiredoxin-6 OS=Homo sapiens OX=9606 GN=PRDX6 PE=1 SV=3	sp|P30041|PRDX6_HUMAN	25 kDa		60	42	68	28
87	Cluster of Profilin-1 OS=Homo sapiens OX=9606 GN=PFN1 PE=1 SV=2 (sp|P07737|PROF1_HUMAN)	sp|P07737|PROF1_HUMAN [2]	15 kDa	TRUE	40	62	48	54
88	Cluster of SWISS-PROT:P41361 (Bos taurus) Antithrombin-III precursor (P41361)	P41361 [2]	52 kDa	TRUE	49	38	53	29
89	Cluster of Heat shock protein beta-1 OS=Homo sapiens OX=9606 GN=HSPB1 PE=1 SV=2 (sp|P04792|HSPB1_HUMAN)	sp|P04792|HSPB1_HUMAN	23 kDa	TRUE	42	76	32	61
90	Cluster of Prelamin-A/C OS=Homo sapiens OX=9606 GN=LMNA PE=1 SV=1 (sp|P02545|LMNA_HUMAN)	sp|P02545|LMNA_HUMAN	74 kDa	TRUE	47	30	58	19
91	Cluster of ATP synthase subunit beta, mitochondrial OS=Homo sapiens OX=9606 GN=ATP5F1B PE=1 SV=3 (sp|P06576|ATPB_HUMAN)	sp|P06576|ATPB_HUMAN [2]	57 kDa	TRUE	52	85	41	32
92	Cluster of Isoform 2 of UDP-glucose:glycoprotein glucosyltransferase 1 OS=Homo sapiens OX=9606 GN=UGGT1 (sp|Q9NYU2-2|UGGG1_HUMAN)	sp|Q9NYU2-2|UGGG1_HUMAN [2]	175 kDa	TRUE	30	50	42	36
93	Peroxiredoxin-1 OS=Homo sapiens OX=9606 GN=PRDX1 PE=1 SV=1	sp|Q06830|PRDX1_HUMAN	22 kDa	TRUE	45	59	42	46
94	Cluster of Isoform 2 of Ubiquitin-like modifier-activating enzyme 1 OS=Homo sapiens OX=9606 GN=UBA1 (sp|P22314-2|UBA1_HUMAN)	sp|P22314-2|UBA1_HUMAN [2]	114 kDa	TRUE	41	66	35	41
95	Cluster of TREMBL:Q3SX09 (Bos taurus) similar to HBG protein (Q3SX09)	Q3SX09 [5]	22 kDa	TRUE	29	71	42	56
96	Peptidyl-prolyl cis-trans isomerase B OS=Homo sapiens OX=9606 GN=PPIB PE=1 SV=2	sp|P23284|PPIB_HUMAN	24 kDa		38	60	28	44
97	Cluster of SWISS-PROT:Q3SZ57 (Bos taurus) Alpha-fetoprotein precursor (Q3SZ57)	Q3SZ57 [3]	69 kDa	TRUE	48	55	45	26
98	Cluster of Cathepsin D OS=Homo sapiens OX=9606 GN=CTSD PE=1 SV=1 (tr|A0A1B0GV23|A0A1B0GV23_HUMAN)	tr|A0A1B0GV23|A0A1B0GV23_HUMAN [2]	44 kDa	TRUE	46	47	46	26
99	Heat shock 70 kDa protein 4 OS=Homo sapiens OX=9606 GN=HSPA4 PE=1 SV=4	sp|P34932|HSP74_HUMAN	94 kDa	TRUE	28	67	24	25
100	Cluster of (Bos taurus) 54 kDa protein (ENSEMBL:ENSBTAP00000018229)	ENSEMBL:ENSBTAP00000018229 [5]	54 kDa	TRUE	52	52	40	40
101	Cluster of Polypyrimidine tract-binding protein 1 (Fragment) OS=Homo sapiens OX=9606 GN=PTBP1 PE=1 SV=1 (tr|K7EK45|K7EK45_HUMAN)	tr|K7EK45|K7EK45_HUMAN [4]	27 kDa	TRUE	11	41	0	35
102	Staphylococcal nuclease domain-containing protein 1 OS=Homo sapiens OX=9606 GN=SND1 PE=1 SV=1	sp|Q7KZF4|SND1_HUMAN	102 kDa		32	53	17	30
103	Cluster of Cytosolic non-specific dipeptidase OS=Homo sapiens OX=9606 GN=CNDP2 PE=1 SV=2 (sp|Q96KP4|CNDP2_HUMAN)	sp|Q96KP4|CNDP2_HUMAN	53 kDa	TRUE	31	60	38	20
104	Cluster of Estradiol 17-beta-dehydrogenase 1 OS=Homo sapiens OX=9606 GN=HSD17B1 PE=1 SV=3 (sp|P14061|DHB1_HUMAN)	sp|P14061|DHB1_HUMAN [2]	35 kDa	TRUE	39	42	36	29
105	Cluster of Isoform C of Fibulin-1 OS=Homo sapiens OX=9606 GN=FBLN1 (sp|P23142-4|FBLN1_HUMAN)	sp|P23142-4|FBLN1_HUMAN [2]	74 kDa	TRUE	36	72	28	54
106	Cluster of Ubiquitin-40S ribosomal protein S27a OS=Homo sapiens OX=9606 GN=RPS27A PE=1 SV=2 (sp|P62979|RS27A_HUMAN)	sp|P62979|RS27A_HUMAN	18 kDa	TRUE	22	53	17	31
107	Cathepsin B OS=Homo sapiens OX=9606 GN=CTSB PE=1 SV=3	sp|P07858|CATB_HUMAN	38 kDa		38	44	35	24
108	Protein S100-P OS=Homo sapiens OX=9606 GN=S100P PE=1 SV=2	sp|P25815|S100P_HUMAN	10 kDa		26	60	15	49
109	Eukaryotic translation initiation factor 3 subunit A OS=Homo sapiens OX=9606 GN=EIF3A PE=1 SV=1	sp|Q14152|EIF3A_HUMAN	167 kDa		11	35	13	18
110	X-ray repair cross-complementing protein 5 OS=Homo sapiens OX=9606 GN=XRCC5 PE=1 SV=3	sp|P13010|XRCC5_HUMAN	83 kDa		26	59	11	53
111	Cluster of Cullin-associated NEDD8-dissociated protein 1 OS=Homo sapiens OX=9606 GN=CAND1 PE=1 SV=2 (sp|Q86VP6|CAND1_HUMAN)	sp|Q86VP6|CAND1_HUMAN	136 kDa	TRUE	21	54	10	47
112	Protein S100-A11 OS=Homo sapiens OX=9606 GN=S100A11 PE=1 SV=2	sp|P31949|S10AB_HUMAN	12 kDa		22	52	24	43
113	Glucosidase 2 subunit beta OS=Homo sapiens OX=9606 GN=PRKCSH PE=1 SV=1	tr|K7ELL7|K7ELL7_HUMAN (+1)	60 kDa		32	32	24	33
114	Cluster of Phosphoglycerate mutase 1 OS=Homo sapiens OX=9606 GN=PGAM1 PE=1 SV=2 (sp|P18669|PGAM1_HUMAN)	sp|P18669|PGAM1_HUMAN	29 kDa	TRUE	28	54	27	37
115	Cluster of Serpin B6 OS=Homo sapiens OX=9606 GN=SERPINB6 PE=1 SV=3 (sp|P35237|SPB6_HUMAN)	sp|P35237|SPB6_HUMAN [2]	43 kDa	TRUE	44	52	39	26
116	Cluster of Isoform C of AP-1 complex subunit beta-1 OS=Homo sapiens OX=9606 GN=AP1B1 (sp|Q10567-3|AP1B1_HUMAN)	sp|Q10567-3|AP1B1_HUMAN [3]	104 kDa	TRUE	21	47	15	23
117	40S ribosomal protein S12 OS=Homo sapiens OX=9606 GN=RPS12 PE=1 SV=3	sp|P25398|RS12_HUMAN	15 kDa		23	49	27	50
118	Cluster of Superoxide dismutase [Cu-Zn] OS=Homo sapiens OX=9606 GN=SOD1 PE=1 SV=2 (sp|P00441|SODC_HUMAN)	sp|P00441|SODC_HUMAN	16 kDa	TRUE	17	66	21	45
119	Cluster of Phosphoglucomutase-2 OS=Homo sapiens OX=9606 GN=PGM2 PE=1 SV=4 (sp|Q96G03|PGM2_HUMAN)	sp|Q96G03|PGM2_HUMAN	68 kDa	TRUE	33	44	17	37
120	Cluster of Bifunctional purine biosynthesis protein PURH OS=Homo sapiens OX=9606 GN=ATIC PE=1 SV=3 (sp|P31939|PUR9_HUMAN)	sp|P31939|PUR9_HUMAN	65 kDa	TRUE	17	42	11	28
121	14-3-3 protein gamma OS=Homo sapiens OX=9606 GN=YWHAG PE=1 SV=2	sp|P61981|1433G_HUMAN	28 kDa	TRUE	38	54	34	44
122	Spectrin alpha chain, non-erythrocytic 1 OS=Homo sapiens OX=9606 GN=SPTAN1 PE=1 SV=3	sp|Q13813|SPTN1_HUMAN	285 kDa	TRUE	34	38	23	22
123	Cluster of Chloride intracellular channel protein 4 OS=Homo sapiens OX=9606 GN=CLIC4 PE=1 SV=4 (sp|Q9Y696|CLIC4_HUMAN)	sp|Q9Y696|CLIC4_HUMAN	29 kDa	TRUE	30	26	29	20
124	Cluster of Delta(3,5)-Delta(2,4)-dienoyl-CoA isomerase, mitochondrial OS=Homo sapiens OX=9606 GN=ECH1 PE=1 SV=2 (sp|Q13011|ECH1_HUMAN)	sp|Q13011|ECH1_HUMAN	36 kDa	TRUE	44	29	31	12
125	Cluster of High mobility group protein B1 OS=Homo sapiens OX=9606 GN=HMGB1 PE=1 SV=3 (sp|P09429|HMGB1_HUMAN)	sp|P09429|HMGB1_HUMAN	25 kDa	TRUE	11	17	10	10
126	Cluster of Heterogeneous nuclear ribonucleoprotein A1 OS=Homo sapiens OX=9606 GN=HNRNPA1 PE=1 SV=5 (sp|P09651|ROA1_HUMAN)	sp|P09651|ROA1_HUMAN [2]	39 kDa	TRUE	27	38	28	22
127	Proteasome subunit alpha type-2 OS=Homo sapiens OX=9606 GN=PSMA2 PE=1 SV=2	sp|P25787|PSA2_HUMAN (+1)	26 kDa		35	35	29	29
128	Cluster of Eukaryotic initiation factor 4A-I OS=Homo sapiens OX=9606 GN=EIF4A1 PE=1 SV=1 (sp|P60842|IF4A1_HUMAN)	sp|P60842|IF4A1_HUMAN [3]	46 kDa	TRUE	21	55	25	32
129	Cluster of Isoform 2 of Hexokinase-1 OS=Homo sapiens OX=9606 GN=HK1 (sp|P19367-2|HXK1_HUMAN)	sp|P19367-2|HXK1_HUMAN [2]	102 kDa	TRUE	14	28	22	21
130	Isoform 2 of ATP-citrate synthase OS=Homo sapiens OX=9606 GN=ACLY	sp|P53396-2|ACLY_HUMAN (+1)	120 kDa		18	54	14	32
131	Cluster of Apolipoprotein E OS=Homo sapiens OX=9606 GN=APOE PE=1 SV=1 (sp|P02649|APOE_HUMAN)	sp|P02649|APOE_HUMAN	36 kDa	TRUE	30	57	25	30
132	Cluster of Glucose-6-phosphate isomerase OS=Homo sapiens OX=9606 GN=GPI PE=1 SV=4 (sp|P06744|G6PI_HUMAN)	sp|P06744|G6PI_HUMAN [3]	63 kDa	TRUE	31	32	14	24
133	Cluster of Nucleophosmin OS=Homo sapiens OX=9606 GN=NPM1 PE=1 SV=2 (sp|P06748|NPM_HUMAN)	sp|P06748|NPM_HUMAN	33 kDa	TRUE	21	33	27	20
134	Cluster of Annexin A2 OS=Homo sapiens OX=9606 GN=ANXA2 PE=1 SV=2 (sp|P07355|ANXA2_HUMAN)	sp|P07355|ANXA2_HUMAN	39 kDa	TRUE	27	41	35	34
135	Cluster of Isoform 2 of 6-phosphogluconate dehydrogenase, decarboxylating OS=Homo sapiens OX=9606 GN=PGD (sp|P52209-2|6PGD_HUMAN)	sp|P52209-2|6PGD_HUMAN [2]	52 kDa	TRUE	28	45	31	18
136	Cluster of Echinoderm microtubule-associated protein-like 4 OS=Homo sapiens OX=9606 GN=EML4 PE=1 SV=3 (sp|Q9HC35|EMAL4_HUMAN)	sp|Q9HC35|EMAL4_HUMAN	109 kDa	TRUE	21	41	15	18
137	Proteasome activator complex subunit 2 OS=Homo sapiens OX=9606 GN=PSME2 PE=1 SV=4	sp|Q9UL46|PSME2_HUMAN (+1)	27 kDa		33	29	24	32
138	Cluster of Importin subunit beta-1 OS=Homo sapiens OX=9606 GN=KPNB1 PE=1 SV=2 (sp|Q14974|IMB1_HUMAN)	sp|Q14974|IMB1_HUMAN	97 kDa	TRUE	21	46	15	29
139	Cluster of Prosaposin OS=Homo sapiens OX=9606 GN=PSAP PE=1 SV=2 (sp|P07602|SAP_HUMAN)	sp|P07602|SAP_HUMAN [2]	58 kDa	TRUE	18	40	14	29
140	Cluster of Serine/threonine-protein phosphatase 2A 65 kDa regulatory subunit A alpha isoform OS=Homo sapiens OX=9606 GN=PPP2R1A PE=1 SV=4 (sp|P30153|2AAA_HUMAN)	sp|P30153|2AAA_HUMAN	65 kDa	TRUE	25	36	14	27
141	Cluster of Programmed cell death 6-interacting protein OS=Homo sapiens OX=9606 GN=PDCD6IP PE=1 SV=1 (sp|Q8WUM4|PDC6I_HUMAN)	sp|Q8WUM4|PDC6I_HUMAN	96 kDa	TRUE	19	38	13	23
142	Isocitrate dehydrogenase [NADP] cytoplasmic OS=Homo sapiens OX=9606 GN=IDH1 PE=1 SV=2	sp|O75874|IDHC_HUMAN	47 kDa	TRUE	29	52	17	22
143	X-ray repair cross-complementing protein 6 OS=Homo sapiens OX=9606 GN=XRCC6 PE=1 SV=2	sp|P12956|XRCC6_HUMAN	70 kDa		22	33	15	21
144	Cluster of Dihydrolipoyl dehydrogenase, mitochondrial OS=Homo sapiens OX=9606 GN=DLD PE=1 SV=2 (sp|P09622|DLDH_HUMAN)	sp|P09622|DLDH_HUMAN	54 kDa	TRUE	38	37	24	22
145	Cluster of Beta-hexosaminidase subunit beta OS=Homo sapiens OX=9606 GN=HEXB PE=1 SV=3 (sp|P07686|HEXB_HUMAN)	sp|P07686|HEXB_HUMAN	63 kDa	TRUE	17	33	10	17
146	Cluster of Phosphoglucomutase-1 OS=Homo sapiens OX=9606 GN=PGM1 PE=1 SV=3 (sp|P36871|PGM1_HUMAN)	sp|P36871|PGM1_HUMAN	61 kDa	TRUE	9	48	7	35
147	Peroxiredoxin-5, mitochondrial OS=Homo sapiens OX=9606 GN=PRDX5 PE=1 SV=4	sp|P30044|PRDX5_HUMAN	22 kDa		21	41	22	37
148	Nicotinamide phosphoribosyltransferase OS=Homo sapiens OX=9606 GN=NAMPT PE=1 SV=1	sp|P43490|NAMPT_HUMAN	56 kDa		35	26	34	23
149	Neuroblast differentiation-associated protein AHNAK OS=Homo sapiens OX=9606 GN=AHNAK PE=1 SV=2	sp|Q09666|AHNK_HUMAN	629 kDa		24	10	19	8
150	Protein/nucleic acid deglycase DJ-1 OS=Homo sapiens OX=9606 GN=PARK7 PE=1 SV=2	sp|Q99497|PARK7_HUMAN	20 kDa		25	30	20	18
151	Cluster of Isoform Cytoplasmic of Glutathione reductase, mitochondrial OS=Homo sapiens OX=9606 GN=GSR (sp|P00390-2|GSHR_HUMAN)	sp|P00390-2|GSHR_HUMAN [2]	52 kDa	TRUE	24	45	20	17
152	Cluster of Perilipin-3 OS=Homo sapiens OX=9606 GN=PLIN3 PE=1 SV=3 (sp|O60664|PLIN3_HUMAN)	sp|O60664|PLIN3_HUMAN	47 kDa	TRUE	29	39	28	20
153	Cluster of Isoform 2 of Glia-derived nexin OS=Homo sapiens OX=9606 GN=SERPINE2 (sp|P07093-2|GDN_HUMAN)	sp|P07093-2|GDN_HUMAN [3]	44 kDa	TRUE	18	45	19	41
154	Cluster of Isoform Long of Proteasome subunit alpha type-1 OS=Homo sapiens OX=9606 GN=PSMA1 (sp|P25786-2|PSA1_HUMAN)	sp|P25786-2|PSA1_HUMAN [2]	30 kDa	TRUE	27	27	16	20
155	Cluster of 26S proteasome non-ATPase regulatory subunit 2 OS=Homo sapiens OX=9606 GN=PSMD2 PE=1 SV=3 (sp|Q13200|PSMD2_HUMAN)	sp|Q13200|PSMD2_HUMAN	100 kDa	TRUE	15	27	10	19
156	Cluster of Inositol-3-phosphate synthase 1 OS=Homo sapiens OX=9606 GN=ISYNA1 PE=1 SV=1 (sp|Q9NPH2|INO1_HUMAN)	sp|Q9NPH2|INO1_HUMAN	61 kDa	TRUE	29	36	21	21
157	Pappalysin-1 OS=Homo sapiens OX=9606 GN=PAPPA PE=1 SV=3	sp|Q13219|PAPP1_HUMAN	181 kDa		13	40	11	19
158	Chloride intracellular channel protein 1 OS=Homo sapiens OX=9606 GN=CLIC1 PE=1 SV=4	sp|O00299|CLIC1_HUMAN	27 kDa		26	31	24	37
159	Cluster of Dipeptidyl peptidase 4 OS=Homo sapiens OX=9606 GN=DPP4 PE=1 SV=2 (sp|P27487|DPP4_HUMAN)	sp|P27487|DPP4_HUMAN	88 kDa	TRUE	19	40	16	17
160	Cluster of Endoplasmic reticulum resident protein 29 OS=Homo sapiens OX=9606 GN=ERP29 PE=1 SV=4 (sp|P30040|ERP29_HUMAN)	sp|P30040|ERP29_HUMAN	29 kDa	TRUE	37	36	23	24
161	SWISS-PROT:Q2UVX4 (Bos taurus) Complement C3 precursor	Q2UVX4	187 kDa	TRUE	25	32	20	14
162	Cluster of Isoform 3 of Nucleoside diphosphate kinase B OS=Homo sapiens OX=9606 GN=NME2 (sp|P22392-2|NDKB_HUMAN)	sp|P22392-2|NDKB_HUMAN [5]	30 kDa	TRUE	13	19	20	18
163	Cluster of 26S proteasome non-ATPase regulatory subunit 1 OS=Homo sapiens OX=9606 GN=PSMD1 PE=1 SV=2 (sp|Q99460|PSMD1_HUMAN)	sp|Q99460|PSMD1_HUMAN	106 kDa	TRUE	21	33	10	15
164	Cluster of 14-3-3 protein beta/alpha OS=Homo sapiens OX=9606 GN=YWHAB PE=1 SV=3 (sp|P31946|1433B_HUMAN)	sp|P31946|1433B_HUMAN	28 kDa	TRUE	45	36	28	30
165	Cluster of Histone H1.2 OS=Homo sapiens OX=9606 GN=HIST1H1C PE=1 SV=2 (sp|P16403|H12_HUMAN)	sp|P16403|H12_HUMAN [3]	21 kDa	TRUE	11	53	11	35
166	Filamin-C OS=Homo sapiens OX=9606 GN=FLNC PE=1 SV=3	sp|Q14315|FLNC_HUMAN	291 kDa	TRUE	25	32	20	21
167	Sulfhydryl oxidase 1 OS=Homo sapiens OX=9606 GN=QSOX1 PE=1 SV=3	sp|O00391|QSOX1_HUMAN	83 kDa	TRUE	12	44	3	35
168	Cluster of Proteasome subunit alpha type-7 OS=Homo sapiens OX=9606 GN=PSMA7 PE=1 SV=1 (sp|O14818|PSA7_HUMAN)	sp|O14818|PSA7_HUMAN	28 kDa	TRUE	29	23	27	13
169	Cluster of Cathepsin L1 OS=Homo sapiens OX=9606 GN=CTSL PE=1 SV=2 (sp|P07711|CATL1_HUMAN)	sp|P07711|CATL1_HUMAN	38 kDa	TRUE	15	40	17	14
170	Proteasome subunit beta type-1 OS=Homo sapiens OX=9606 GN=PSMB1 PE=1 SV=2	sp|P20618|PSB1_HUMAN	26 kDa		32	29	34	10
171	Cluster of Major vault protein OS=Homo sapiens OX=9606 GN=MVP PE=1 SV=4 (sp|Q14764|MVP_HUMAN)	sp|Q14764|MVP_HUMAN	99 kDa	TRUE	19	35	11	11
172	Cluster of Spectrin beta chain, non-erythrocytic 1 OS=Homo sapiens OX=9606 GN=SPTBN1 PE=1 SV=2 (sp|Q01082|SPTB2_HUMAN)	sp|Q01082|SPTB2_HUMAN	275 kDa	TRUE	22	21	22	9
173	Cluster of Poly(rC)-binding protein 1 OS=Homo sapiens OX=9606 GN=PCBP1 PE=1 SV=2 (sp|Q15365|PCBP1_HUMAN)	sp|Q15365|PCBP1_HUMAN [10]	37 kDa	TRUE	25	28	25	21
174	eIF-2-alpha kinase activator GCN1 OS=Homo sapiens OX=9606 GN=GCN1 PE=1 SV=6	sp|Q92616|GCN1_HUMAN	293 kDa		12	34	5	12
175	Cluster of 60S acidic ribosomal protein P0 OS=Homo sapiens OX=9606 GN=RPLP0 PE=1 SV=1 (sp|P05388|RLA0_HUMAN)	sp|P05388|RLA0_HUMAN	34 kDa	TRUE	25	32	23	24
176	Cluster of Ras GTPase-activating protein 1 OS=Homo sapiens OX=9606 GN=RASA1 PE=1 SV=1 (sp|P20936|RASA1_HUMAN)	sp|P20936|RASA1_HUMAN	116 kDa	TRUE	17	38	18	27
177	Cluster of Adenylate kinase 2, mitochondrial OS=Homo sapiens OX=9606 GN=AK2 PE=1 SV=2 (sp|P54819|KAD2_HUMAN)	sp|P54819|KAD2_HUMAN [2]	26 kDa	TRUE	35	25	25	23
178	Cluster of Transforming acidic coiled-coil-containing protein 2 OS=Homo sapiens OX=9606 GN=TACC2 PE=1 SV=1 (tr|E9PBC6|E9PBC6_HUMAN)	tr|E9PBC6|E9PBC6_HUMAN	303 kDa	TRUE	23	13	24	3
179	Cluster of Mitogen-activated protein kinase 1 OS=Homo sapiens OX=9606 GN=MAPK1 PE=1 SV=3 (sp|P28482|MK01_HUMAN)	sp|P28482|MK01_HUMAN [7]	41 kDa	TRUE	7	30	6	18
180	Isoform 3 of Heterogeneous nuclear ribonucleoprotein K OS=Homo sapiens OX=9606 GN=HNRNPK	sp|P61978-3|HNRPK_HUMAN	49 kDa		14	38	16	23
181	Reticulocalbin-1 OS=Homo sapiens OX=9606 GN=RCN1 PE=1 SV=1	sp|Q15293|RCN1_HUMAN	39 kDa		24	25	23	10
182	Aspartate aminotransferase, mitochondrial OS=Homo sapiens OX=9606 GN=GOT2 PE=1 SV=3	sp|P00505|AATM_HUMAN	48 kDa		23	30	20	14
183	Elongation factor 1-gamma OS=Homo sapiens OX=9606 GN=EEF1G PE=1 SV=3	sp|P26641|EF1G_HUMAN	50 kDa		16	30	16	13
184	Proteasome subunit beta type-6 OS=Homo sapiens OX=9606 GN=PSMB6 PE=1 SV=4	sp|P28072|PSB6_HUMAN	25 kDa		27	20	26	15
185	Cluster of Dolichyl-diphosphooligosaccharide--protein glycosyltransferase subunit 2 OS=Homo sapiens OX=9606 GN=RPN2 PE=1 SV=3 (sp|P04844|RPN2_HUMAN)	sp|P04844|RPN2_HUMAN	69 kDa	TRUE	42	23	33	10
186	Cluster of Isoform 3 of Malate dehydrogenase, cytoplasmic OS=Homo sapiens OX=9606 GN=MDH1 (sp|P40925-3|MDHC_HUMAN)	sp|P40925-3|MDHC_HUMAN [2]	39 kDa	TRUE	27	21	20	11
187	Cluster of Actin-related protein 3 OS=Homo sapiens OX=9606 GN=ACTR3 PE=1 SV=3 (sp|P61158|ARP3_HUMAN)	sp|P61158|ARP3_HUMAN	47 kDa	TRUE	20	36	20	20
188	Isoform Cytoplasmic of Fumarate hydratase, mitochondrial OS=Homo sapiens OX=9606 GN=FH	sp|P07954-2|FUMH_HUMAN (+1)	50 kDa		23	38	18	17
189	Rho GDP-dissociation inhibitor 1 OS=Homo sapiens OX=9606 GN=ARHGDIA PE=1 SV=3	sp|P52565|GDIR1_HUMAN	23 kDa		27	21	21	16
190	Cluster of Sushi, von Willebrand factor type A, EGF and pentraxin domain-containing protein 1 OS=Homo sapiens OX=9606 GN=SVEP1 PE=1 SV=3 (sp|Q4LDE5|SVEP1_HUMAN)	sp|Q4LDE5|SVEP1_HUMAN	390 kDa	TRUE	20	26	15	10
191	Cluster of Catenin alpha-1 OS=Homo sapiens OX=9606 GN=CTNNA1 PE=1 SV=1 (sp|P35221|CTNA1_HUMAN)	sp|P35221|CTNA1_HUMAN [2]	100 kDa	TRUE	33	24	18	27
192	Cluster of UV excision repair protein RAD23 homolog B OS=Homo sapiens OX=9606 GN=RAD23B PE=1 SV=1 (sp|P54727|RD23B_HUMAN)	sp|P54727|RD23B_HUMAN [2]	43 kDa	TRUE	19	29	17	11
193	Cluster of SWISS-PROT:Q9TTE1 (Bos taurus) Endopin-1 precursor (Q9TTE1)	Q9TTE1 [2]	46 kDa	TRUE	24	36	17	11
194	Ferritin light chain OS=Homo sapiens OX=9606 GN=FTL PE=1 SV=2	sp|P02792|FRIL_HUMAN	20 kDa		19	32	19	20
195	Cluster of Isoform 5 of Calpastatin OS=Homo sapiens OX=9606 GN=CAST (sp|P20810-5|ICAL_HUMAN)	sp|P20810-5|ICAL_HUMAN [2]	81 kDa	TRUE	10	11	11	5
196	Galectin-3 OS=Homo sapiens OX=9606 GN=LGALS3 PE=1 SV=5	sp|P17931|LEG3_HUMAN	26 kDa		16	28	10	16
197	High mobility group protein B3 (Fragment) OS=Homo sapiens OX=9606 GN=HMGB3 PE=1 SV=1	tr|E7EQU1|E7EQU1_HUMAN	22 kDa	TRUE	11	22	13	22
198	Cluster of Rho GTPase-activating protein 1 OS=Homo sapiens OX=9606 GN=ARHGAP1 PE=1 SV=1 (sp|Q07960|RHG01_HUMAN)	sp|Q07960|RHG01_HUMAN	50 kDa	TRUE	18	26	15	7
199	WD repeat-containing protein 1 OS=Homo sapiens OX=9606 GN=WDR1 PE=1 SV=4	sp|O75083|WDR1_HUMAN	66 kDa		10	24	4	11
200	Cluster of Brain acid soluble protein 1 OS=Homo sapiens OX=9606 GN=BASP1 PE=1 SV=2 (sp|P80723|BASP1_HUMAN)	sp|P80723|BASP1_HUMAN	23 kDa	TRUE	24	36	12	18
201	Endoplasmic reticulum resident protein 44 OS=Homo sapiens OX=9606 GN=ERP44 PE=1 SV=1	sp|Q9BS26|ERP44_HUMAN	47 kDa		24	25	17	11
202	Cluster of Isoform B of AP-2 complex subunit alpha-1 OS=Homo sapiens OX=9606 GN=AP2A1 (sp|O95782-2|AP2A1_HUMAN)	sp|O95782-2|AP2A1_HUMAN [3]	105 kDa	TRUE	14	23	8	15
203	Isoform 2 of Amiloride-sensitive amine oxidase [copper-containing] OS=Homo sapiens OX=9606 GN=AOC1	sp|P19801-2|AOC1_HUMAN	87 kDa		12	33	5	18
204	Cluster of T-complex protein 1 subunit zeta OS=Homo sapiens OX=9606 GN=CCT6A PE=1 SV=3 (sp|P40227|TCPZ_HUMAN)	sp|P40227|TCPZ_HUMAN [3]	58 kDa	TRUE	13	22	9	29
205	Cluster of Eukaryotic translation initiation factor 5A-1 OS=Homo sapiens OX=9606 GN=EIF5A PE=1 SV=1 (tr|I3L504|I3L504_HUMAN)	tr|I3L504|I3L504_HUMAN	21 kDa	TRUE	13	39	15	22
206	Cluster of Guanylate-binding protein 1 OS=Homo sapiens OX=9606 GN=GBP1 PE=1 SV=2 (sp|P32455|GBP1_HUMAN)	sp|P32455|GBP1_HUMAN [2]	68 kDa	TRUE	12	28	3	21
207	Cluster of TREMBL:Q9TRI1 (Bos taurus) similar to inter-alpha-trypsin inhibitor heavy chain2 (Q9TRI1)	Q9TRI1	106 kDa	TRUE	10	24	13	4
208	Bone marrow proteoglycan OS=Homo sapiens OX=9606 GN=PRG2 PE=1 SV=2	sp|P13727|PRG2_HUMAN	25 kDa		15	28	15	18
209	Cluster of Galectin-3-binding protein OS=Homo sapiens OX=9606 GN=LGALS3BP PE=1 SV=1 (sp|Q08380|LG3BP_HUMAN)	sp|Q08380|LG3BP_HUMAN	65 kDa	TRUE	17	40	6	25
210	Cluster of Proteasome subunit alpha type-6 OS=Homo sapiens OX=9606 GN=PSMA6 PE=1 SV=1 (sp|P60900|PSA6_HUMAN)	sp|P60900|PSA6_HUMAN	27 kDa	TRUE	28	17	17	14
211	Cluster of Coatomer subunit gamma-1 OS=Homo sapiens OX=9606 GN=COPG1 PE=1 SV=1 (sp|Q9Y678|COPG1_HUMAN)	sp|Q9Y678|COPG1_HUMAN [2]	98 kDa	TRUE	10	24	10	25
212	Isoform 2 of Proteasome subunit alpha type-3 OS=Homo sapiens OX=9606 GN=PSMA3	sp|P25788-2|PSA3_HUMAN (+1)	28 kDa		23	20	15	16
213	Cluster of Heterogeneous nuclear ribonucleoprotein D0 OS=Homo sapiens OX=9606 GN=HNRNPD PE=1 SV=1 (sp|Q14103|HNRPD_HUMAN)	sp|Q14103|HNRPD_HUMAN [2]	38 kDa	TRUE	26	25	20	16
214	Early endosome antigen 1 OS=Homo sapiens OX=9606 GN=EEA1 PE=1 SV=2	sp|Q15075|EEA1_HUMAN	162 kDa		13	10	15	6
215	Cluster of Spermine synthase OS=Homo sapiens OX=9606 GN=SMS PE=1 SV=2 (sp|P52788|SPSY_HUMAN)	sp|P52788|SPSY_HUMAN	41 kDa	TRUE	23	24	14	6
216	DNA damage-binding protein 1 OS=Homo sapiens OX=9606 GN=DDB1 PE=1 SV=1	sp|Q16531|DDB1_HUMAN	127 kDa		14	28	7	13
217	Glutaredoxin-3 OS=Homo sapiens OX=9606 GN=GLRX3 PE=1 SV=2	sp|O76003|GLRX3_HUMAN	37 kDa		17	39	20	33
218	Cluster of Proteasome subunit alpha type-4 OS=Homo sapiens OX=9606 GN=PSMA4 PE=1 SV=1 (sp|P25789|PSA4_HUMAN)	sp|P25789|PSA4_HUMAN	29 kDa	TRUE	22	30	19	16
219	Isoform 2 of F-actin-capping protein subunit beta OS=Homo sapiens OX=9606 GN=CAPZB	sp|P47756-2|CAPZB_HUMAN	31 kDa		13	17	13	15
220	Complement C3 OS=Homo sapiens OX=9606 GN=C3 PE=1 SV=2	sp|P01024|CO3_HUMAN	187 kDa	TRUE	18	24	11	13
221	Cluster of SWISS-PROT:P15497 (Bos taurus) Apolipoprotein A-I precursor (P15497)	P15497	30 kDa	TRUE	10	24	18	6
222	Phosphatidylethanolamine-binding protein 1 OS=Homo sapiens OX=9606 GN=PEBP1 PE=1 SV=3	sp|P30086|PEBP1_HUMAN	21 kDa		20	34	20	20
223	Cluster of Pregnancy-specific beta-1-glycoprotein 6 OS=Homo sapiens OX=9606 GN=PSG6 PE=2 SV=1 (sp|Q00889|PSG6_HUMAN)	sp|Q00889|PSG6_HUMAN [7]	49 kDa	TRUE	20	41	15	13
224	Signal transducer and activator of transcription 1-alpha/beta OS=Homo sapiens OX=9606 GN=STAT1 PE=1 SV=2	sp|P42224|STAT1_HUMAN	87 kDa		6	35	8	28
225	Vacuolar protein sorting-associated protein 35 OS=Homo sapiens OX=9606 GN=VPS35 PE=1 SV=2	sp|Q96QK1|VPS35_HUMAN	92 kDa		16	22	7	22
226	Cluster of Ribonuclease inhibitor OS=Homo sapiens OX=9606 GN=RNH1 PE=1 SV=2 (sp|P13489|RINI_HUMAN)	sp|P13489|RINI_HUMAN	50 kDa	TRUE	27	37	29	6
227	Cluster of Isoform Smooth muscle of Myosin light polypeptide 6 OS=Homo sapiens OX=9606 GN=MYL6 (sp|P60660-2|MYL6_HUMAN)	sp|P60660-2|MYL6_HUMAN [4]	17 kDa	TRUE	14	38	23	40
228	Cluster of Spliceosome RNA helicase DDX39B OS=Homo sapiens OX=9606 GN=DDX39B PE=1 SV=2 (tr|Q5STU3|Q5STU3_HUMAN)	tr|Q5STU3|Q5STU3_HUMAN [3]	49 kDa	TRUE	6	27	8	6
229	Nicotinate-nucleotide pyrophosphorylase [carboxylating] OS=Homo sapiens OX=9606 GN=QPRT PE=1 SV=3	sp|Q15274|NADC_HUMAN	31 kDa		29	26	18	21
230	Cluster of Isoform 2 of Kinectin OS=Homo sapiens OX=9606 GN=KTN1 (sp|Q86UP2-2|KTN1_HUMAN)	sp|Q86UP2-2|KTN1_HUMAN [3]	150 kDa	TRUE	12	9	14	3
231	Coactosin-like protein OS=Homo sapiens OX=9606 GN=COTL1 PE=1 SV=3	sp|Q14019|COTL1_HUMAN	16 kDa		9	23	11	12
232	Biglycan OS=Homo sapiens OX=9606 GN=BGN PE=1 SV=2	sp|P21810|PGS1_HUMAN	42 kDa	TRUE	13	25	14	33
233	Thioredoxin-dependent peroxide reductase, mitochondrial OS=Homo sapiens OX=9606 GN=PRDX3 PE=1 SV=3	sp|P30048|PRDX3_HUMAN	28 kDa		15	28	14	23
234	Rab GDP dissociation inhibitor alpha OS=Homo sapiens OX=9606 GN=GDI1 PE=1 SV=2	sp|P31150|GDIA_HUMAN	51 kDa	TRUE	19	35	18	28
235	Cluster of E3 ubiquitin-protein ligase HUWE1 OS=Homo sapiens OX=9606 GN=HUWE1 PE=1 SV=3 (sp|Q7Z6Z7|HUWE1_HUMAN)	sp|Q7Z6Z7|HUWE1_HUMAN	482 kDa	TRUE	10	23	8	12
236	Cluster of T-complex protein 1 subunit beta OS=Homo sapiens OX=9606 GN=CCT2 PE=1 SV=4 (sp|P78371|TCPB_HUMAN)	sp|P78371|TCPB_HUMAN	57 kDa	TRUE	10	25	10	19
237	14-3-3 protein theta OS=Homo sapiens OX=9606 GN=YWHAQ PE=1 SV=1	sp|P27348|1433T_HUMAN	28 kDa	TRUE	17	24	16	20
238	Isoform 2 of STE20-like serine/threonine-protein kinase OS=Homo sapiens OX=9606 GN=SLK	sp|Q9H2G2-2|SLK_HUMAN (+1)	139 kDa	TRUE	14	15	12	4
239	Cluster of Transferrin receptor protein 1 OS=Homo sapiens OX=9606 GN=TFRC PE=1 SV=2 (sp|P02786|TFR1_HUMAN)	sp|P02786|TFR1_HUMAN	85 kDa	TRUE	24	14	22	7
240	Cluster of Stress-induced-phosphoprotein 1 OS=Homo sapiens OX=9606 GN=STIP1 PE=1 SV=1 (sp|P31948|STIP1_HUMAN)	sp|P31948|STIP1_HUMAN [2]	63 kDa	TRUE	8	19	7	9
241	Peroxiredoxin-2 OS=Homo sapiens OX=9606 GN=PRDX2 PE=1 SV=5	sp|P32119|PRDX2_HUMAN	22 kDa	TRUE	23	28	21	16
242	Cluster of Peroxiredoxin-4 OS=Homo sapiens OX=9606 GN=PRDX4 PE=1 SV=1 (sp|Q13162|PRDX4_HUMAN)	sp|Q13162|PRDX4_HUMAN [2]	31 kDa	TRUE	19	22	19	16
243	Isoform 3 of Dynamin-1-like protein OS=Homo sapiens OX=9606 GN=DNM1L	sp|O00429-4|DNM1L_HUMAN (+1)	78 kDa		26	33	12	12
244	Cluster of Isoform 2 of Protein diaphanous homolog 1 OS=Homo sapiens OX=9606 GN=DIAPH1 (sp|O60610-2|DIAP1_HUMAN)	sp|O60610-2|DIAP1_HUMAN [5]	139 kDa	TRUE	8	22	6	14
245	Monocyte differentiation antigen CD14 OS=Homo sapiens OX=9606 GN=CD14 PE=1 SV=2	sp|P08571|CD14_HUMAN	40 kDa		30	27	16	14
246	Cluster of Proteasome subunit beta type-3 OS=Homo sapiens OX=9606 GN=PSMB3 PE=1 SV=2 (sp|P49720|PSB3_HUMAN)	sp|P49720|PSB3_HUMAN	23 kDa	TRUE	18	20	21	8
247	Cluster of TREMBL:Q3T052;Q5EA67 (Bos taurus) Inter-alpha (Globulin) inhibitor H4 (Q3T052)	Q3T052	102 kDa	TRUE	15	23	8	2
248	Cluster of Kunitz-type protease inhibitor 1 OS=Homo sapiens OX=9606 GN=SPINT1 PE=1 SV=2 (sp|O43278|SPIT1_HUMAN)	sp|O43278|SPIT1_HUMAN	58 kDa	TRUE	12	18	14	6
249	Cluster of Tryptophan--tRNA ligase, cytoplasmic OS=Homo sapiens OX=9606 GN=WARS PE=1 SV=2 (sp|P23381|SYWC_HUMAN)	sp|P23381|SYWC_HUMAN	53 kDa	TRUE	7	32	4	18
250	Cluster of Isoform 4 of Interleukin enhancer-binding factor 3 OS=Homo sapiens OX=9606 GN=ILF3 (sp|Q12906-4|ILF3_HUMAN)	sp|Q12906-4|ILF3_HUMAN	76 kDa	TRUE	14	20	8	5
251	Cluster of Isoform 2 of Phosphatidylinositol-binding clathrin assembly protein OS=Homo sapiens OX=9606 GN=PICALM (sp|Q13492-2|PICAL_HUMAN)	sp|Q13492-2|PICAL_HUMAN [4]	69 kDa	TRUE	10	16	14	15
252	Cluster of Dipeptidyl peptidase 3 OS=Homo sapiens OX=9606 GN=DPP3 PE=1 SV=1 (tr|G3V1D3|G3V1D3_HUMAN)	tr|G3V1D3|G3V1D3_HUMAN [2]	84 kDa	TRUE	13	17	10	11
253	Cluster of Myosin regulatory light polypeptide 9 OS=Homo sapiens OX=9606 GN=MYL9 PE=1 SV=4 (sp|P24844|MYL9_HUMAN)	sp|P24844|MYL9_HUMAN	20 kDa	TRUE	16	6	14	12
254	Proteasome subunit beta type-2 OS=Homo sapiens OX=9606 GN=PSMB2 PE=1 SV=1	sp|P49721|PSB2_HUMAN	23 kDa		15	23	19	11
255	Cluster of Kinesin-1 heavy chain OS=Homo sapiens OX=9606 GN=KIF5B PE=1 SV=1 (sp|P33176|KINH_HUMAN)	sp|P33176|KINH_HUMAN [2]	110 kDa	TRUE	8	27	10	14
256	60S ribosomal protein L10a OS=Homo sapiens OX=9606 GN=RPL10A PE=1 SV=2	sp|P62906|RL10A_HUMAN	25 kDa		6	17	8	16
257	Matrix metalloproteinase-9 OS=Homo sapiens OX=9606 GN=MMP9 PE=1 SV=3	sp|P14780|MMP9_HUMAN	78 kDa		25	21	12	14
258	Isoform 2 of Cytosol aminopeptidase OS=Homo sapiens OX=9606 GN=LAP3	sp|P28838-2|AMPL_HUMAN (+1)	53 kDa		13	23	17	9
259	Cluster of Glutamate dehydrogenase 1, mitochondrial OS=Homo sapiens OX=9606 GN=GLUD1 PE=1 SV=2 (sp|P00367|DHE3_HUMAN)	sp|P00367|DHE3_HUMAN [2]	61 kDa	TRUE	9	12	8	8
260	Cluster of Chorionic somatomammotropin hormone 1 OS=Homo sapiens OX=9606 GN=CSH1 PE=1 SV=1 (sp|P0DML2|CSH1_HUMAN)	sp|P0DML2|CSH1_HUMAN [2]	25 kDa	TRUE	17	20	22	11
261	Cluster of Aminopeptidase B OS=Homo sapiens OX=9606 GN=RNPEP PE=1 SV=2 (sp|Q9H4A4|AMPB_HUMAN)	sp|Q9H4A4|AMPB_HUMAN	73 kDa	TRUE	10	33	8	19
262	Lamin-B1 OS=Homo sapiens OX=9606 GN=LMNB1 PE=1 SV=2	sp|P20700|LMNB1_HUMAN	66 kDa	TRUE	25	13	13	10
263	Cluster of Isoform 5 of Radixin OS=Homo sapiens OX=9606 GN=RDX (sp|P35241-5|RADI_HUMAN)	sp|P35241-5|RADI_HUMAN [3]	71 kDa	TRUE	27	30	14	22
264	Cluster of Coatomer subunit alpha OS=Homo sapiens OX=9606 GN=COPA PE=1 SV=2 (sp|P53621|COPA_HUMAN)	sp|P53621|COPA_HUMAN	138 kDa	TRUE	3	19	5	8
265	Interleukin enhancer-binding factor 2 OS=Homo sapiens OX=9606 GN=ILF2 PE=1 SV=2	sp|Q12905|ILF2_HUMAN	43 kDa		21	27	22	12
266	Growth/differentiation factor 15 OS=Homo sapiens OX=9606 GN=GDF15 PE=1 SV=3	sp|Q99988|GDF15_HUMAN	34 kDa		9	29	11	17
267	Endoplasmic reticulum aminopeptidase 1 OS=Homo sapiens OX=9606 GN=ERAP1 PE=1 SV=3	sp|Q9NZ08|ERAP1_HUMAN	107 kDa		12	20	13	12
268	Cluster of Isoform 3 of Ubiquitin-conjugating enzyme E2 L3 OS=Homo sapiens OX=9606 GN=UBE2L3 (sp|P68036-3|UB2L3_HUMAN)	sp|P68036-3|UB2L3_HUMAN [2]	24 kDa	TRUE	14	20	16	15
269	Cluster of T-complex protein 1 subunit alpha OS=Homo sapiens OX=9606 GN=TCP1 PE=1 SV=1 (sp|P17987|TCPA_HUMAN)	sp|P17987|TCPA_HUMAN	60 kDa	TRUE	8	40	11	17
270	Cluster of T-complex protein 1 subunit eta OS=Homo sapiens OX=9606 GN=CCT7 PE=1 SV=2 (sp|Q99832|TCPH_HUMAN)	sp|Q99832|TCPH_HUMAN	59 kDa	TRUE	7	15	5	11
271	Serine/threonine-protein phosphatase CPPED1 OS=Homo sapiens OX=9606 GN=CPPED1 PE=1 SV=3	sp|Q9BRF8|CPPED_HUMAN	36 kDa		31	7	24	9
272	Cluster of cDNA FLJ55673, highly similar to Complement factor B OS=Homo sapiens OX=9606 PE=1 SV=1 (tr|B4E1Z4|B4E1Z4_HUMAN)	tr|B4E1Z4|B4E1Z4_HUMAN	141 kDa	TRUE	10	17	6	14
273	Cluster of Pseudouridine-5'-phosphatase OS=Homo sapiens OX=9606 GN=PUDP PE=1 SV=3 (sp|Q08623|HDHD1_HUMAN)	sp|Q08623|HDHD1_HUMAN	25 kDa	TRUE	25	6	16	5
274	Catalase OS=Homo sapiens OX=9606 GN=CAT PE=1 SV=3	sp|P04040|CATA_HUMAN	60 kDa		16	20	15	16
275	Cluster of 15-hydroxyprostaglandin dehydrogenase [NAD(+)] OS=Homo sapiens OX=9606 GN=HPGD PE=1 SV=1 (sp|P15428|PGDH_HUMAN)	sp|P15428|PGDH_HUMAN	29 kDa	TRUE	18	17	20	12
276	Isoform 2 of E3 ubiquitin-protein ligase UBR4 OS=Homo sapiens OX=9606 GN=UBR4	sp|Q5T4S7-2|UBR4_HUMAN	576 kDa		3	15	2	11
277	Cluster of Delta-aminolevulinic acid dehydratase OS=Homo sapiens OX=9606 GN=ALAD PE=1 SV=1 (sp|P13716|HEM2_HUMAN)	sp|P13716|HEM2_HUMAN	36 kDa	TRUE	13	19	6	7
278	Alanine--tRNA ligase, cytoplasmic OS=Homo sapiens OX=9606 GN=AARS PE=1 SV=2	sp|P49588|SYAC_HUMAN	107 kDa		7	29	5	10
279	Actin-related protein 2/3 complex subunit 2 OS=Homo sapiens OX=9606 GN=ARPC2 PE=1 SV=1	sp|O15144|ARPC2_HUMAN	34 kDa		7	9	11	2
280	Cluster of Isoform 2 of Coronin-1C OS=Homo sapiens OX=9606 GN=CORO1C (sp|Q9ULV4-2|COR1C_HUMAN)	sp|Q9ULV4-2|COR1C_HUMAN [3]	54 kDa	TRUE	17	22	15	8
281	Cluster of Threonine--tRNA ligase, cytoplasmic OS=Homo sapiens OX=9606 GN=TARS PE=1 SV=3 (sp|P26639|SYTC_HUMAN)	sp|P26639|SYTC_HUMAN	83 kDa	TRUE	12	17	7	9
282	Cluster of (Bos taurus) similar to Complement C4-A precursor (ENSEMBL:ENSBTAP00000007350)	ENSEMBL:ENSBTAP00000007350 [2]	193 kDa	TRUE	13	11	13	3
283	Isoform 3 of Exportin-2 OS=Homo sapiens OX=9606 GN=CSE1L	sp|P55060-3|XPO2_HUMAN (+1)	108 kDa		5	19	5	8
284	Proteasome activator complex subunit 1 OS=Homo sapiens OX=9606 GN=PSME1 PE=1 SV=1	sp|Q06323|PSME1_HUMAN	29 kDa		20	9	17	4
285	Cluster of Microtubule-associated protein OS=Homo sapiens OX=9606 GN=MAP4 PE=1 SV=1 (tr|E7EVA0|E7EVA0_HUMAN)	tr|E7EVA0|E7EVA0_HUMAN	245 kDa	TRUE	5	11	5	5
286	Cluster of Laminin subunit beta-1 OS=Homo sapiens OX=9606 GN=LAMB1 PE=1 SV=2 (sp|P07942|LAMB1_HUMAN)	sp|P07942|LAMB1_HUMAN [2]	198 kDa	TRUE	6	20	6	13
287	Alcohol dehydrogenase [NADP(+)] OS=Homo sapiens OX=9606 GN=AKR1A1 PE=1 SV=3	sp|P14550|AK1A1_HUMAN	37 kDa		20	19	20	15
288	Cluster of Isoform 2 of Glutamine--fructose-6-phosphate aminotransferase [isomerizing] 1 OS=Homo sapiens OX=9606 GN=GFPT1 (sp|Q06210-2|GFPT1_HUMAN)	sp|Q06210-2|GFPT1_HUMAN [2]	77 kDa	TRUE	5	25	7	15
289	Thioredoxin domain-containing protein 5 OS=Homo sapiens OX=9606 GN=TXNDC5 PE=1 SV=2	sp|Q8NBS9|TXND5_HUMAN	48 kDa		6	19	11	9
290	Chitinase-3-like protein 1 OS=Homo sapiens OX=9606 GN=CHI3L1 PE=1 SV=2	sp|P36222|CH3L1_HUMAN	43 kDa		23	14	19	13
291	26S proteasome regulatory subunit 6B OS=Homo sapiens OX=9606 GN=PSMC4 PE=1 SV=2	sp|P43686|PRS6B_HUMAN	47 kDa	TRUE	1	27	5	11
292	Cluster of Actin-related protein 2 OS=Homo sapiens OX=9606 GN=ACTR2 PE=1 SV=1 (sp|P61160|ARP2_HUMAN)	sp|P61160|ARP2_HUMAN	45 kDa	TRUE	13	25	8	8
293	Cluster of T-complex protein 1 subunit gamma OS=Homo sapiens OX=9606 GN=CCT3 PE=1 SV=1 (tr|B4DUR8|B4DUR8_HUMAN)	tr|B4DUR8|B4DUR8_HUMAN [2]	56 kDa	TRUE	6	21	10	9
294	Cluster of Isoform 3 of Calumenin OS=Homo sapiens OX=9606 GN=CALU (sp|O43852-3|CALU_HUMAN)	sp|O43852-3|CALU_HUMAN [2]	38 kDa	TRUE	5	17	7	1
295	Heme oxygenase 1 OS=Homo sapiens OX=9606 GN=HMOX1 PE=1 SV=1	sp|P09601|HMOX1_HUMAN	33 kDa		17	14	18	6
296	Cluster of Translationally-controlled tumor protein OS=Homo sapiens OX=9606 GN=TPT1 PE=1 SV=1 (sp|P13693|TCTP_HUMAN)	sp|P13693|TCTP_HUMAN	20 kDa	TRUE	17	14	18	9
297	SWISS-PROT:P81644 (Bos taurus) Apolipoprotein A-II precursor	P81644	11 kDa		8	17	10	15
298	Cytoplasmic aconitate hydratase OS=Homo sapiens OX=9606 GN=ACO1 PE=1 SV=3	sp|P21399|ACOC_HUMAN	98 kDa		11	22	1	26
299	Cluster of Moesin OS=Homo sapiens OX=9606 GN=MSN PE=1 SV=3 (sp|P26038|MOES_HUMAN)	sp|P26038|MOES_HUMAN	68 kDa	TRUE	25	21	14	14
300	Proteasome subunit beta type-4 OS=Homo sapiens OX=9606 GN=PSMB4 PE=1 SV=4	sp|P28070|PSB4_HUMAN	29 kDa		19	11	18	5
301	Cluster of Protein SET OS=Homo sapiens OX=9606 GN=SET PE=1 SV=3 (sp|Q01105|SET_HUMAN)	sp|Q01105|SET_HUMAN [2]	33 kDa	TRUE	17	10	8	8
302	Proteasome subunit beta type-7 OS=Homo sapiens OX=9606 GN=PSMB7 PE=1 SV=1	sp|Q99436|PSB7_HUMAN	30 kDa		19	17	14	6
303	Cluster of 60S acidic ribosomal protein P2 OS=Homo sapiens OX=9606 GN=RPLP2 PE=1 SV=1 (sp|P05387|RLA2_HUMAN)	sp|P05387|RLA2_HUMAN	12 kDa	TRUE	2	30	6	26
304	Cluster of 6-phosphogluconolactonase OS=Homo sapiens OX=9606 GN=PGLS PE=1 SV=2 (sp|O95336|6PGL_HUMAN)	sp|O95336|6PGL_HUMAN	28 kDa	TRUE	10	21	8	16
305	Keratin, type I cytoskeletal 9 OS=Homo sapiens OX=9606 GN=KRT9 PE=1 SV=3	sp|P35527|K1C9_HUMAN	62 kDa	TRUE	34	7	9	0
306	Cluster of Calmodulin-2 (Fragment) OS=Homo sapiens OX=9606 GN=CALM2 PE=1 SV=1 (tr|H0Y7A7|H0Y7A7_HUMAN)	tr|H0Y7A7|H0Y7A7_HUMAN [2]	21 kDa	TRUE	9	27	4	17
307	PDZ and LIM domain protein 1 OS=Homo sapiens OX=9606 GN=PDLIM1 PE=1 SV=4	sp|O00151|PDLI1_HUMAN	36 kDa		8	22	10	6
308	Cluster of Calpain-1 catalytic subunit OS=Homo sapiens OX=9606 GN=CAPN1 PE=1 SV=1 (sp|P07384|CAN1_HUMAN)	sp|P07384|CAN1_HUMAN	82 kDa	TRUE	9	17	7	14
309	Cluster of Cysteine and glycine-rich protein 1 OS=Homo sapiens OX=9606 GN=CSRP1 PE=1 SV=3 (sp|P21291|CSRP1_HUMAN)	sp|P21291|CSRP1_HUMAN	21 kDa	TRUE	7	21	11	12
310	Glutathione S-transferase omega-1 OS=Homo sapiens OX=9606 GN=GSTO1 PE=1 SV=2	sp|P78417|GSTO1_HUMAN	28 kDa		9	22	8	11
311	Cluster of Ubiquitin carboxyl-terminal hydrolase 14 OS=Homo sapiens OX=9606 GN=USP14 PE=1 SV=2 (tr|A6NJA2|A6NJA2_HUMAN)	tr|A6NJA2|A6NJA2_HUMAN	51 kDa	TRUE	2	9	3	4
312	Annexin A5 OS=Homo sapiens OX=9606 GN=ANXA5 PE=1 SV=2	sp|P08758|ANXA5_HUMAN	36 kDa		11	9	16	14
313	Cluster of Glyoxalase domain-containing protein 4 (Fragment) OS=Homo sapiens OX=9606 GN=GLOD4 PE=1 SV=1 (tr|I3L3Q4|I3L3Q4_HUMAN)	tr|I3L3Q4|I3L3Q4_HUMAN [2]	26 kDa	TRUE	12	9	13	1
314	SWISS-PROT:Q9N2I2 (Bos taurus) Plasma serine protease inhibitor precursor	Q9N2I2	45 kDa		17	16	13	4
315	Multifunctional protein ADE2 OS=Homo sapiens OX=9606 GN=PAICS PE=1 SV=3	sp|P22234|PUR6_HUMAN	47 kDa		17	20	12	9
316	Isoform 2 of T-complex protein 1 subunit delta OS=Homo sapiens OX=9606 GN=CCT4	sp|P50991-2|TCPD_HUMAN (+1)	55 kDa		3	16	7	9
317	Cluster of EH domain-containing protein 1 OS=Homo sapiens OX=9606 GN=EHD1 PE=1 SV=2 (sp|Q9H4M9|EHD1_HUMAN)	sp|Q9H4M9|EHD1_HUMAN [2]	61 kDa	TRUE	8	12	14	14
318	Cluster of Eukaryotic translation initiation factor 4 gamma 1 OS=Homo sapiens OX=9606 GN=EIF4G1 PE=1 SV=1 (tr|E9PGM1|E9PGM1_HUMAN)	tr|E9PGM1|E9PGM1_HUMAN	167 kDa	TRUE	8	15	6	6
319	Chloride intracellular channel protein 3 OS=Homo sapiens OX=9606 GN=CLIC3 PE=1 SV=2	sp|O95833|CLIC3_HUMAN	27 kDa		18	14	9	11
320	Single-stranded DNA-binding protein, mitochondrial OS=Homo sapiens OX=9606 GN=SSBP1 PE=1 SV=1	sp|Q04837|SSBP_HUMAN	17 kDa		12	17	12	16
321	Cluster of Cordon-bleu protein-like 1 (Fragment) OS=Homo sapiens OX=9606 GN=COBLL1 PE=1 SV=1 (tr|C9JK90|C9JK90_HUMAN)	tr|C9JK90|C9JK90_HUMAN [2]	19 kDa	TRUE	5	11	3	6
322	Epidermal growth factor receptor OS=Homo sapiens OX=9606 GN=EGFR PE=1 SV=2	sp|P00533|EGFR_HUMAN	134 kDa	TRUE	14	13	18	8
323	Isoform 3 of Plasma protease C1 inhibitor OS=Homo sapiens OX=9606 GN=SERPING1	sp|P05155-3|IC1_HUMAN	56 kDa	TRUE	2	19	3	16
324	Cluster of Creatine kinase U-type, mitochondrial OS=Homo sapiens OX=9606 GN=CKMT1A PE=1 SV=1 (sp|P12532|KCRU_HUMAN)	sp|P12532|KCRU_HUMAN	47 kDa	TRUE	23	9	18	6
325	Aspartate aminotransferase, cytoplasmic OS=Homo sapiens OX=9606 GN=GOT1 PE=1 SV=3	sp|P17174|AATC_HUMAN	46 kDa		18	20	16	8
326	Proteasome subunit alpha type-5 OS=Homo sapiens OX=9606 GN=PSMA5 PE=1 SV=3	sp|P28066|PSA5_HUMAN	26 kDa		16	15	14	7
327	Eukaryotic translation initiation factor 3 subunit F OS=Homo sapiens OX=9606 GN=EIF3F PE=1 SV=1	sp|O00303|EIF3F_HUMAN	38 kDa		3	25	1	25
328	Cluster of Importin-5 OS=Homo sapiens OX=9606 GN=IPO5 PE=1 SV=4 (sp|O00410|IPO5_HUMAN)	sp|O00410|IPO5_HUMAN	124 kDa	TRUE	3	13	1	15
329	26S proteasome non-ATPase regulatory subunit 3 OS=Homo sapiens OX=9606 GN=PSMD3 PE=1 SV=2	sp|O43242|PSMD3_HUMAN	61 kDa		10	16	11	14
330	Bifunctional glutamate/proline--tRNA ligase OS=Homo sapiens OX=9606 GN=EPRS PE=1 SV=5	sp|P07814|SYEP_HUMAN	171 kDa		6	11	15	5
331	Cluster of Isoform 2 of Receptor-type tyrosine-protein phosphatase F OS=Homo sapiens OX=9606 GN=PTPRF (sp|P10586-2|PTPRF_HUMAN)	sp|P10586-2|PTPRF_HUMAN [2]	212 kDa	TRUE	7	14	7	9
332	Acylamino-acid-releasing enzyme OS=Homo sapiens OX=9606 GN=APEH PE=1 SV=4	sp|P13798|ACPH_HUMAN (+1)	81 kDa		14	20	13	4
333	Cluster of Isoform 2 of Alpha-aminoadipic semialdehyde dehydrogenase OS=Homo sapiens OX=9606 GN=ALDH7A1 (sp|P49419-2|AL7A1_HUMAN)	sp|P49419-2|AL7A1_HUMAN [2]	55 kDa	TRUE	7	21	10	6
334	Cluster of Rho GDP-dissociation inhibitor 2 OS=Homo sapiens OX=9606 GN=ARHGDIB PE=1 SV=3 (sp|P52566|GDIR2_HUMAN)	sp|P52566|GDIR2_HUMAN	23 kDa	TRUE	21	12	15	10
335	Legumain OS=Homo sapiens OX=9606 GN=LGMN PE=1 SV=1	sp|Q99538|LGMN_HUMAN	49 kDa		10	24	6	17
336	Cluster of SWISS-PROT:P06868 (Bos taurus) Plasminogen precursor (P06868)	P06868	91 kDa	TRUE	10	16	7	5
337	TREMBL:Q2KJF1 (Bos taurus) Alpha-1-B glycoprotein	Q2KJF1	54 kDa	TRUE	16	21	12	12
338	SWISS-PROT:Q58D62 (Bos taurus) Fetuin-B precursor	Q58D62	43 kDa		12	18	15	7
339	Hepatoma-derived growth factor OS=Homo sapiens OX=9606 GN=HDGF PE=1 SV=1	sp|P51858|HDGF_HUMAN	27 kDa	TRUE	6	13	4	4
340	Enoyl-CoA delta isomerase 1, mitochondrial OS=Homo sapiens OX=9606 GN=ECI1 PE=1 SV=1	sp|P42126|ECI1_HUMAN	33 kDa		19	13	12	7
341	Lamin-B2 OS=Homo sapiens OX=9606 GN=LMNB2 PE=1 SV=4	sp|Q03252|LMNB2_HUMAN	70 kDa	TRUE	14	0	17	5
342	Isoform 3 of Fermitin family homolog 2 OS=Homo sapiens OX=9606 GN=FERMT2	sp|Q96AC1-3|FERM2_HUMAN (+2)	79 kDa		12	26	2	12
343	Pyridoxal kinase OS=Homo sapiens OX=9606 GN=PDXK PE=1 SV=1	sp|O00764|PDXK_HUMAN	35 kDa		14	12	6	6
344	Cluster of ADP-ribosylation factor 1 OS=Homo sapiens OX=9606 GN=ARF1 PE=1 SV=2 (sp|P84077|ARF1_HUMAN)	sp|P84077|ARF1_HUMAN [2]	21 kDa	TRUE	14	17	13	5
345	Cytochrome c OS=Homo sapiens OX=9606 GN=CYCS PE=1 SV=2	sp|P99999|CYC_HUMAN (+1)	12 kDa		17	14	10	10
346	Cluster of Protein canopy homolog 2 OS=Homo sapiens OX=9606 GN=CNPY2 PE=1 SV=1 (sp|Q9Y2B0|CNPY2_HUMAN)	sp|Q9Y2B0|CNPY2_HUMAN	21 kDa	TRUE	10	13	4	7
347	Cluster of Laminin subunit gamma-1 OS=Homo sapiens OX=9606 GN=LAMC1 PE=1 SV=3 (sp|P11047|LAMC1_HUMAN)	sp|P11047|LAMC1_HUMAN	178 kDa	TRUE	10	11	8	11
348	Isoform 2 of Acetyl-coenzyme A synthetase 2-like, mitochondrial OS=Homo sapiens OX=9606 GN=ACSS1	sp|Q9NUB1-2|ACS2L_HUMAN (+1)	75 kDa		6	17	3	20
349	Isoform 2 of General vesicular transport factor p115 OS=Homo sapiens OX=9606 GN=USO1	sp|O60763-2|USO1_HUMAN (+1)	109 kDa		5	14	10	14
350	Cluster of Importin-7 OS=Homo sapiens OX=9606 GN=IPO7 PE=1 SV=1 (sp|O95373|IPO7_HUMAN)	sp|O95373|IPO7_HUMAN	120 kDa	TRUE	5	22	6	9
351	Metalloproteinase inhibitor 2 OS=Homo sapiens OX=9606 GN=TIMP2 PE=1 SV=2	sp|P16035|TIMP2_HUMAN	24 kDa		9	17	10	9
352	Cluster of Acidic leucine-rich nuclear phosphoprotein 32 family member A OS=Homo sapiens OX=9606 GN=ANP32A PE=1 SV=1 (sp|P39687|AN32A_HUMAN)	sp|P39687|AN32A_HUMAN [2]	29 kDa	TRUE	6	25	8	15
353	Isoform Short of Ubiquitin carboxyl-terminal hydrolase 5 OS=Homo sapiens OX=9606 GN=USP5	sp|P45974-2|UBP5_HUMAN (+1)	93 kDa		1	16	2	7
354	Cluster of Isoform 3 of T-complex protein 1 subunit theta OS=Homo sapiens OX=9606 GN=CCT8 (sp|P50990-3|TCPQ_HUMAN)	sp|P50990-3|TCPQ_HUMAN [2]	52 kDa	TRUE	9	15	8	12
355	Cluster of Ras GTPase-activating-like protein IQGAP2 OS=Homo sapiens OX=9606 GN=IQGAP2 PE=1 SV=4 (sp|Q13576|IQGA2_HUMAN)	sp|Q13576|IQGA2_HUMAN [2]	181 kDa	TRUE	6	18	9	2
356	Protein disulfide-isomerase A5 OS=Homo sapiens OX=9606 GN=PDIA5 PE=1 SV=1	sp|Q14554|PDIA5_HUMAN	60 kDa		11	17	4	10
357	Cluster of Adseverin OS=Homo sapiens OX=9606 GN=SCIN PE=1 SV=4 (sp|Q9Y6U3|ADSV_HUMAN)	sp|Q9Y6U3|ADSV_HUMAN	80 kDa	TRUE	8	13	8	4
358	Eukaryotic translation initiation factor 3 subunit C-like protein OS=Homo sapiens OX=9606 GN=EIF3CL PE=3 SV=1	sp|B5ME19|EIFCL_HUMAN (+2)	105 kDa		6	22	3	8
359	Cluster of Isoform 2 of Eukaryotic translation initiation factor 3 subunit B OS=Homo sapiens OX=9606 GN=EIF3B (sp|P55884-2|EIF3B_HUMAN)	sp|P55884-2|EIF3B_HUMAN [2]	99 kDa	TRUE	10	20	6	7
360	Cluster of Actin-related protein 2/3 complex subunit 4 OS=Homo sapiens OX=9606 GN=ARPC4 PE=1 SV=3 (sp|P59998|ARPC4_HUMAN)	sp|P59998|ARPC4_HUMAN	20 kDa	TRUE	7	13	7	6
361	GTP-binding nuclear protein Ran OS=Homo sapiens OX=9606 GN=RAN PE=1 SV=3	sp|P62826|RAN_HUMAN (+1)	24 kDa		7	17	5	9
362	Cluster of 40S ribosomal protein S3 (Fragment) OS=Homo sapiens OX=9606 GN=RPS3 PE=1 SV=1 (tr|H0YF32|H0YF32_HUMAN)	tr|H0YF32|H0YF32_HUMAN [2]	14 kDa	TRUE	5	11	6	3
363	Lysozyme C OS=Homo sapiens OX=9606 GN=LYZ PE=1 SV=1	sp|P61626|LYSC_HUMAN	17 kDa		8	13	9	9
364	Cluster of Isoform 2 of 4F2 cell-surface antigen heavy chain OS=Homo sapiens OX=9606 GN=SLC3A2 (sp|P08195-2|4F2_HUMAN)	sp|P08195-2|4F2_HUMAN	58 kDa	TRUE	11	13	8	10
365	Tripeptidyl-peptidase 2 OS=Homo sapiens OX=9606 GN=TPP2 PE=1 SV=4	sp|P29144|TPP2_HUMAN	138 kDa		5	19	3	10
366	60S ribosomal protein L12 OS=Homo sapiens OX=9606 GN=RPL12 PE=1 SV=1	sp|P30050|RL12_HUMAN	18 kDa		13	18	11	4
367	Cluster of Peptidyl-prolyl cis-trans isomerase F, mitochondrial OS=Homo sapiens OX=9606 GN=PPIF PE=1 SV=1 (sp|P30405|PPIF_HUMAN)	sp|P30405|PPIF_HUMAN	22 kDa	TRUE	9	14	9	5
368	Cluster of Kynureninase OS=Homo sapiens OX=9606 GN=KYNU PE=1 SV=1 (sp|Q16719|KYNU_HUMAN)	sp|Q16719|KYNU_HUMAN	52 kDa	TRUE	12	17	13	7
369	Cluster of Far upstream element-binding protein 2 OS=Homo sapiens OX=9606 GN=KHSRP PE=1 SV=4 (sp|Q92945|FUBP2_HUMAN)	sp|Q92945|FUBP2_HUMAN	73 kDa	TRUE	3	3	6	4
370	Cluster of Isoform 2 of Transportin-1 OS=Homo sapiens OX=9606 GN=TNPO1 (sp|Q92973-2|TNPO1_HUMAN)	sp|Q92973-2|TNPO1_HUMAN	101 kDa	TRUE	9	18	4	13
371	Cluster of N-acetylglucosamine-6-sulfatase OS=Homo sapiens OX=9606 GN=GNS PE=1 SV=3 (sp|P15586|GNS_HUMAN)	sp|P15586|GNS_HUMAN	62 kDa	TRUE	7	19	7	8
372	Arginine--tRNA ligase, cytoplasmic OS=Homo sapiens OX=9606 GN=RARS PE=1 SV=2	sp|P54136|SYRC_HUMAN	75 kDa		7	15	7	13
373	Cluster of Glutathione synthetase OS=Homo sapiens OX=9606 GN=GSS PE=1 SV=1 (sp|P48637|GSHB_HUMAN)	sp|P48637|GSHB_HUMAN	52 kDa	TRUE	10	13	9	3
374	Cluster of Proliferation-associated protein 2G4 OS=Homo sapiens OX=9606 GN=PA2G4 PE=1 SV=3 (sp|Q9UQ80|PA2G4_HUMAN)	sp|Q9UQ80|PA2G4_HUMAN	44 kDa	TRUE	8	20	8	3
375	Cluster of Coatomer subunit beta OS=Homo sapiens OX=9606 GN=COPB1 PE=1 SV=3 (sp|P53618|COPB_HUMAN)	sp|P53618|COPB_HUMAN	107 kDa	TRUE	4	21	0	5
376	Glutaredoxin-1 OS=Homo sapiens OX=9606 GN=GLRX PE=1 SV=2	sp|P35754|GLRX1_HUMAN	12 kDa		9	28	9	11
377	Cluster of Serine/threonine-protein phosphatase PP1-beta catalytic subunit OS=Homo sapiens OX=9606 GN=PPP1CB PE=1 SV=3 (sp|P62140|PP1B_HUMAN)	sp|P62140|PP1B_HUMAN [3]	37 kDa	TRUE	11	10	11	3
378	Hypoxia up-regulated protein 1 OS=Homo sapiens OX=9606 GN=HYOU1 PE=1 SV=1	sp|Q9Y4L1|HYOU1_HUMAN	111 kDa		5	13	1	9
379	Carbonyl reductase [NADPH] 1 OS=Homo sapiens OX=9606 GN=CBR1 PE=1 SV=3	sp|P16152|CBR1_HUMAN	30 kDa		14	18	6	16
380	Cluster of 5'-nucleotidase OS=Homo sapiens OX=9606 GN=NT5E PE=1 SV=1 (sp|P21589|5NTD_HUMAN)	sp|P21589|5NTD_HUMAN	63 kDa	TRUE	11	13	6	8
381	Cluster of 10 kDa heat shock protein, mitochondrial OS=Homo sapiens OX=9606 GN=HSPE1 PE=1 SV=2 (sp|P61604|CH10_HUMAN)	sp|P61604|CH10_HUMAN	11 kDa	TRUE	5	13	6	6
382	Protein S100-A9 OS=Homo sapiens OX=9606 GN=S100A9 PE=1 SV=1	sp|P06702|S10A9_HUMAN	13 kDa		7	13	5	6
383	Macrophage migration inhibitory factor OS=Homo sapiens OX=9606 GN=MIF PE=1 SV=4	sp|P14174|MIF_HUMAN	12 kDa		7	23	12	9
384	Desmoglein-2 OS=Homo sapiens OX=9606 GN=DSG2 PE=1 SV=2	sp|Q14126|DSG2_HUMAN	122 kDa		12	3	6	8
385	Ras suppressor protein 1 OS=Homo sapiens OX=9606 GN=RSU1 PE=1 SV=3	sp|Q15404|RSU1_HUMAN	32 kDa		13	7	12	0
386	Cluster of Tubulointerstitial nephritis antigen-like OS=Homo sapiens OX=9606 GN=TINAGL1 PE=1 SV=1 (sp|Q9GZM7|TINAL_HUMAN)	sp|Q9GZM7|TINAL_HUMAN	52 kDa	TRUE	2	21	2	9
387	Cluster of Eukaryotic translation initiation factor 2 subunit 3 OS=Homo sapiens OX=9606 GN=EIF2S3 PE=1 SV=3 (sp|P41091|IF2G_HUMAN)	sp|P41091|IF2G_HUMAN	51 kDa	TRUE	8	16	7	4
388	Cluster of Ubiquitin thioesterase OTUB1 OS=Homo sapiens OX=9606 GN=OTUB1 PE=1 SV=2 (sp|Q96FW1|OTUB1_HUMAN)	sp|Q96FW1|OTUB1_HUMAN [2]	31 kDa	TRUE	6	12	11	3
389	40S ribosomal protein SA OS=Homo sapiens OX=9606 GN=RPSA PE=1 SV=4	sp|P08865|RSSA_HUMAN (+2)	33 kDa		10	20	9	10
390	Macrophage-capping protein OS=Homo sapiens OX=9606 GN=CAPG PE=1 SV=2	sp|P40121|CAPG_HUMAN	38 kDa		14	16	13	13
391	1,4-alpha-glucan-branching enzyme OS=Homo sapiens OX=9606 GN=GBE1 PE=1 SV=3	sp|Q04446|GLGB_HUMAN	80 kDa		7	18	1	11
392	Isoform Short of Eukaryotic translation initiation factor 4H OS=Homo sapiens OX=9606 GN=EIF4H	sp|Q15056-2|IF4H_HUMAN (+1)	25 kDa		5	13	5	10
393	Myeloid-derived growth factor OS=Homo sapiens OX=9606 GN=MYDGF PE=1 SV=1	sp|Q969H8|MYDGF_HUMAN	19 kDa		9	17	7	14
394	Thioredoxin OS=Homo sapiens OX=9606 GN=TXN PE=1 SV=3	sp|P10599|THIO_HUMAN	12 kDa		5	11	6	14
395	High mobility group protein B2 OS=Homo sapiens OX=9606 GN=HMGB2 PE=1 SV=2	sp|P26583|HMGB2_HUMAN	24 kDa	TRUE	5	16	6	8
396	Isoform 2 of Coatomer subunit beta' OS=Homo sapiens OX=9606 GN=COPB2	sp|P35606-2|COPB2_HUMAN (+1)	99 kDa		2	22	6	10
397	Protein dpy-30 homolog OS=Homo sapiens OX=9606 GN=DPY30 PE=1 SV=1	sp|Q9C005|DPY30_HUMAN	11 kDa		5	18	3	13
398	Glycine--tRNA ligase OS=Homo sapiens OX=9606 GN=GARS PE=1 SV=3	sp|P41250|GARS_HUMAN	83 kDa		9	10	5	13
399	Cluster of Vacuolar protein sorting-associated protein 26A OS=Homo sapiens OX=9606 GN=VPS26A PE=1 SV=2 (sp|O75436|VP26A_HUMAN)	sp|O75436|VP26A_HUMAN	38 kDa	TRUE	7	10	5	1
400	Cluster of Thymidine phosphorylase OS=Homo sapiens OX=9606 GN=TYMP PE=1 SV=2 (sp|P19971|TYPH_HUMAN)	sp|P19971|TYPH_HUMAN	50 kDa	TRUE	6	17	7	10
401	Cluster of Splicing factor 3B subunit 3 OS=Homo sapiens OX=9606 GN=SF3B3 PE=1 SV=4 (sp|Q15393|SF3B3_HUMAN)	sp|Q15393|SF3B3_HUMAN	136 kDa	TRUE	8	15	15	3
402	Importin-9 OS=Homo sapiens OX=9606 GN=IPO9 PE=1 SV=3	sp|Q96P70|IPO9_HUMAN	116 kDa		5	15	2	7
403	Isoform 2 of V-type proton ATPase catalytic subunit A OS=Homo sapiens OX=9606 GN=ATP6V1A	sp|P38606-2|VATA_HUMAN	65 kDa	TRUE	10	15	2	14
404	Gamma-glutamyl hydrolase OS=Homo sapiens OX=9606 GN=GGH PE=1 SV=2	sp|Q92820|GGH_HUMAN	36 kDa		7	13	6	4
405	Calpain-6 OS=Homo sapiens OX=9606 GN=CAPN6 PE=1 SV=2	sp|Q9Y6Q1|CAN6_HUMAN	75 kDa		1	9	1	3
406	Cluster of Aspartyl aminopeptidase (Fragment) OS=Homo sapiens OX=9606 GN=DNPEP PE=1 SV=2 (tr|B9ZVU2|B9ZVU2_HUMAN)	tr|B9ZVU2|B9ZVU2_HUMAN [2]	30 kDa	TRUE	9	6	10	0
407	Cluster of Calpain small subunit 1 (Fragment) OS=Homo sapiens OX=9606 GN=CAPNS1 PE=1 SV=2 (tr|K7EIV0|K7EIV0_HUMAN)	tr|K7EIV0|K7EIV0_HUMAN	22 kDa	TRUE	3	2	4	2
408	Cluster of (Bos taurus) similar to endopin 2B (REFSEQ:XP_001252647)	REFSEQ:XP_001252647 [2]	47 kDa	TRUE	12	10	8	2
409	Nascent polypeptide-associated complex subunit alpha, muscle-specific form OS=Homo sapiens OX=9606 GN=NACA PE=1 SV=1	sp|E9PAV3|NACAM_HUMAN	205 kDa		7	14	12	4
410	Coatomer protein complex, subunit epsilon, isoform CRA_g OS=Homo sapiens OX=9606 GN=COPE PE=1 SV=1	tr|M0QXB4|M0QXB4_HUMAN	37 kDa		20	4	15	0
411	Cluster of Isoform 2 of Dihydropyrimidinase-related protein 2 OS=Homo sapiens OX=9606 GN=DPYSL2 (sp|Q16555-2|DPYL2_HUMAN)	sp|Q16555-2|DPYL2_HUMAN [2]	58 kDa	TRUE	10	9	2	0
412	Cluster of Isoform C1 of Heterogeneous nuclear ribonucleoproteins C1/C2 OS=Homo sapiens OX=9606 GN=HNRNPC (sp|P07910-2|HNRPC_HUMAN)	sp|P07910-2|HNRPC_HUMAN [7]	32 kDa	TRUE	5	6	6	5
413	Destrin OS=Homo sapiens OX=9606 GN=DSTN PE=1 SV=3	sp|P60981|DEST_HUMAN	19 kDa	TRUE	9	15	6	12
414	Cluster of Actin-related protein 2/3 complex subunit 1B OS=Homo sapiens OX=9606 GN=ARPC1B PE=1 SV=3 (sp|O15143|ARC1B_HUMAN)	sp|O15143|ARC1B_HUMAN [3]	41 kDa	TRUE	4	15	9	2
415	SPARC OS=Homo sapiens OX=9606 GN=SPARC PE=1 SV=1	sp|P09486|SPRC_HUMAN	35 kDa		5	14	4	9
416	Cluster of Leukotriene A-4 hydrolase OS=Homo sapiens OX=9606 GN=LTA4H PE=1 SV=2 (sp|P09960|LKHA4_HUMAN)	sp|P09960|LKHA4_HUMAN	69 kDa	TRUE	13	9	6	6
417	40S ribosomal protein S16 OS=Homo sapiens OX=9606 GN=RPS16 PE=1 SV=2	sp|P62249|RS16_HUMAN (+1)	16 kDa		5	16	4	7
418	Cluster of 26S proteasome non-ATPase regulatory subunit 13 OS=Homo sapiens OX=9606 GN=PSMD13 PE=1 SV=2 (sp|Q9UNM6|PSD13_HUMAN)	sp|Q9UNM6|PSD13_HUMAN	43 kDa	TRUE	3	7	5	1
419	Cluster of Caldesmon OS=Homo sapiens OX=9606 GN=CALD1 PE=1 SV=3 (sp|Q05682|CALD1_HUMAN)	sp|Q05682|CALD1_HUMAN	93 kDa	TRUE	5	5	4	0
420	Cluster of Microtubule-actin cross-linking factor 1, isoforms 1/2/3/5 OS=Homo sapiens OX=9606 GN=MACF1 PE=1 SV=1 (tr|H3BQK9|H3BQK9_HUMAN)	tr|H3BQK9|H3BQK9_HUMAN	861 kDa	TRUE	0	1	1	0
421	Cluster of Isoform 2 of Syntenin-1 OS=Homo sapiens OX=9606 GN=SDCBP (sp|O00560-2|SDCB1_HUMAN)	sp|O00560-2|SDCB1_HUMAN [2]	32 kDa	TRUE	18	9	13	4
422	Cluster of Glutamine--tRNA ligase (Fragment) OS=Homo sapiens OX=9606 GN=QARS PE=1 SV=1 (tr|A0A1B0GVU9|A0A1B0GVU9_HUMAN)	tr|A0A1B0GVU9|A0A1B0GVU9_HUMAN	84 kDa	TRUE	0	4	1	1
423	Cluster of 26S proteasome regulatory subunit 6A OS=Homo sapiens OX=9606 GN=PSMC3 PE=1 SV=3 (sp|P17980|PRS6A_HUMAN)	sp|P17980|PRS6A_HUMAN	49 kDa	TRUE	6	10	9	3
424	Cluster of Mesencephalic astrocyte-derived neurotrophic factor OS=Homo sapiens OX=9606 GN=MANF PE=1 SV=3 (sp|P55145|MANF_HUMAN)	sp|P55145|MANF_HUMAN [2]	21 kDa	TRUE	7	16	5	2
425	Cluster of SWISS-PROT:P28800 (Bos taurus) Alpha-2-antiplasmin precursor (P28800)	P28800	55 kDa	TRUE	11	6	8	1
426	Cluster of DNA-(apurinic or apyrimidinic site) lyase OS=Homo sapiens OX=9606 GN=APEX1 PE=1 SV=2 (sp|P27695|APEX1_HUMAN)	sp|P27695|APEX1_HUMAN	36 kDa	TRUE	5	10	6	1
427	Cluster of Gamma-glutamylcyclotransferase OS=Homo sapiens OX=9606 GN=GGCT PE=1 SV=1 (sp|O75223|GGCT_HUMAN)	sp|O75223|GGCT_HUMAN	21 kDa	TRUE	8	8	7	3
428	Cluster of Transforming growth factor-beta-induced protein ig-h3 OS=Homo sapiens OX=9606 GN=TGFBI PE=1 SV=1 (sp|Q15582|BGH3_HUMAN)	sp|Q15582|BGH3_HUMAN	75 kDa	TRUE	5	9	2	7
429	Cluster of KDEL motif-containing protein 2 OS=Homo sapiens OX=9606 GN=KDELC2 PE=1 SV=2 (sp|Q7Z4H8|KDEL2_HUMAN)	sp|Q7Z4H8|KDEL2_HUMAN	59 kDa	TRUE	7	13	4	6
430	SWISS-PROT:Q3SZR3 (Bos taurus) Alpha-1-acid glycoprotein precursor	Q3SZR3	23 kDa		11	13	8	4
431	26S proteasome non-ATPase regulatory subunit 14 OS=Homo sapiens OX=9606 GN=PSMD14 PE=1 SV=1	sp|O00487|PSDE_HUMAN	35 kDa		12	13	8	2
432	Cluster of Coagulation factor XIII A chain OS=Homo sapiens OX=9606 GN=F13A1 PE=1 SV=4 (sp|P00488|F13A_HUMAN)	sp|P00488|F13A_HUMAN	83 kDa	TRUE	3	11	1	10
433	Alpha-N-acetylgalactosaminidase OS=Homo sapiens OX=9606 GN=NAGA PE=1 SV=2	sp|P17050|NAGAB_HUMAN	47 kDa		11	16	10	3
434	Isoform 2 of Cysteine--tRNA ligase, cytoplasmic OS=Homo sapiens OX=9606 GN=CARS	sp|P49589-2|SYCC_HUMAN (+1)	83 kDa		8	10	4	6
435	Cluster of Vigilin OS=Homo sapiens OX=9606 GN=HDLBP PE=1 SV=2 (sp|Q00341|VIGLN_HUMAN)	sp|Q00341|VIGLN_HUMAN [2]	141 kDa	TRUE	2	11	2	3
436	Cluster of Protein ABHD11 OS=Homo sapiens OX=9606 GN=ABHD11 PE=1 SV=1 (sp|Q8NFV4|ABHDB_HUMAN)	sp|Q8NFV4|ABHDB_HUMAN	35 kDa	TRUE	5	8	3	7
437	Cluster of Receptor of activated protein C kinase 1 OS=Homo sapiens OX=9606 GN=RACK1 PE=1 SV=3 (sp|P63244|RACK1_HUMAN)	sp|P63244|RACK1_HUMAN [2]	35 kDa	TRUE	12	3	15	0
438	Cluster of Isoform 2 of NACHT, LRR and PYD domains-containing protein 2 OS=Homo sapiens OX=9606 GN=NLRP2 (sp|Q9NX02-2|NALP2_HUMAN)	sp|Q9NX02-2|NALP2_HUMAN [5]	118 kDa	TRUE	1	16	0	6
439	P antigen family member 4 OS=Homo sapiens OX=9606 GN=PAGE4 PE=1 SV=1	sp|O60829|PAGE4_HUMAN	11 kDa		6	13	8	7
440	Apoptosis-inducing factor 1, mitochondrial OS=Homo sapiens OX=9606 GN=AIFM1 PE=1 SV=1	sp|O95831|AIFM1_HUMAN	67 kDa		8	9	6	4
441	Ribose-5-phosphate isomerase OS=Homo sapiens OX=9606 GN=RPIA PE=1 SV=3	sp|P49247|RPIA_HUMAN	33 kDa		8	6	10	1
442	Cluster of Thioredoxin-like protein 1 (Fragment) OS=Homo sapiens OX=9606 GN=TXNL1 PE=1 SV=1 (tr|K7ER96|K7ER96_HUMAN)	tr|K7ER96|K7ER96_HUMAN	31 kDa	TRUE	13	0	15	1
443	(Bos taurus) similar to Pregnancy zone protein, partial	ENSEMBL:ENSBTAP00000037665	65 kDa		7	16	9	2
444	Isoform 1 of Core histone macro-H2A.1 OS=Homo sapiens OX=9606 GN=H2AFY	sp|O75367-2|H2AY_HUMAN (+2)	39 kDa	TRUE	4	16	5	13
445	Neprilysin OS=Homo sapiens OX=9606 GN=MME PE=1 SV=2	sp|P08473|NEP_HUMAN	86 kDa		5	5	5	10
446	Proteasome adapter and scaffold protein ECM29 OS=Homo sapiens OX=9606 GN=ECPAS PE=1 SV=1	tr|J3KN16|J3KN16_HUMAN	224 kDa		0	14	3	4
447	Protein S100-A8 OS=Homo sapiens OX=9606 GN=S100A8 PE=1 SV=1	sp|P05109|S10A8_HUMAN	11 kDa		4	11	6	4
448	Lysosome-associated membrane glycoprotein 1 OS=Homo sapiens OX=9606 GN=LAMP1 PE=1 SV=3	sp|P11279|LAMP1_HUMAN	45 kDa		12	6	5	8
449	Alcohol dehydrogenase class-3 OS=Homo sapiens OX=9606 GN=ADH5 PE=1 SV=4	sp|P11766|ADHX_HUMAN	40 kDa		7	8	8	0
450	Cluster of Elongation factor 1-delta OS=Homo sapiens OX=9606 GN=EEF1D PE=1 SV=5 (sp|P29692|EF1D_HUMAN)	sp|P29692|EF1D_HUMAN [2]	31 kDa	TRUE	5	13	6	8
451	Cluster of Isoform 2 of Cullin-3 OS=Homo sapiens OX=9606 GN=CUL3 (sp|Q13618-2|CUL3_HUMAN)	sp|Q13618-2|CUL3_HUMAN [2]	86 kDa	TRUE	3	10	5	4
452	Cluster of Interferon-induced GTP-binding protein Mx1 OS=Homo sapiens OX=9606 GN=MX1 PE=1 SV=4 (sp|P20591|MX1_HUMAN)	sp|P20591|MX1_HUMAN	76 kDa	TRUE	3	17	2	4
453	Isoform 3 of Proteasome subunit beta type-5 OS=Homo sapiens OX=9606 GN=PSMB5	sp|P28074-3|PSB5_HUMAN	18 kDa	TRUE	17	10	17	4
454	Myristoylated alanine-rich C-kinase substrate OS=Homo sapiens OX=9606 GN=MARCKS PE=1 SV=4	sp|P29966|MARCS_HUMAN	32 kDa		8	6	8	4
455	Argininosuccinate synthase OS=Homo sapiens OX=9606 GN=ASS1 PE=1 SV=2	sp|P00966|ASSY_HUMAN	47 kDa		4	9	3	0
456	Inhibin beta A chain OS=Homo sapiens OX=9606 GN=INHBA PE=1 SV=2	sp|P08476|INHBA_HUMAN	47 kDa		5	12	5	4
457	Enoyl-CoA hydratase, mitochondrial OS=Homo sapiens OX=9606 GN=ECHS1 PE=1 SV=4	sp|P30084|ECHM_HUMAN	31 kDa		6	11	5	7
458	Isoform 2 of DNA-dependent protein kinase catalytic subunit OS=Homo sapiens OX=9606 GN=PRKDC	sp|P78527-2|PRKDC_HUMAN (+1)	466 kDa	TRUE	1	6	4	3
459	Isoform 3 of Disabled homolog 2 OS=Homo sapiens OX=9606 GN=DAB2	sp|P98082-3|DAB2_HUMAN (+1)	80 kDa		5	4	6	3
460	14-3-3 protein eta OS=Homo sapiens OX=9606 GN=YWHAH PE=1 SV=4	sp|Q04917|1433F_HUMAN	28 kDa	TRUE	5	9	8	5
461	Cluster of SUMO-activating enzyme subunit 1 OS=Homo sapiens OX=9606 GN=SAE1 PE=1 SV=1 (sp|Q9UBE0|SAE1_HUMAN)	sp|Q9UBE0|SAE1_HUMAN	38 kDa	TRUE	11	7	12	5
462	(Bos taurus) similar to fibulin-1 C isoform 1	ENSEMBL:ENSBTAP00000016046	77 kDa	TRUE	9	26	5	21
463	Cystatin-B OS=Homo sapiens OX=9606 GN=CSTB PE=1 SV=2	sp|P04080|CYTB_HUMAN	11 kDa		5	14	7	9
464	Histone H1.5 OS=Homo sapiens OX=9606 GN=HIST1H1B PE=1 SV=3	sp|P16401|H15_HUMAN	23 kDa	TRUE	4	19	5	12
465	Protein-L-isoaspartate O-methyltransferase OS=Homo sapiens OX=9606 GN=PCMT1 PE=1 SV=1	tr|A0A0A0MRJ6|A0A0A0MRJ6_HUMAN (+1)	30 kDa		4	7	4	6
466	Cluster of SWISS-PROT:P17690 (Bos taurus) Beta-2-glycoprotein 1 precursor (P17690)	P17690	38 kDa	TRUE	9	9	9	4
467	Cluster of Protein S100-A7 OS=Homo sapiens OX=9606 GN=S100A7 PE=1 SV=4 (sp|P31151|S10A7_HUMAN)	sp|P31151|S10A7_HUMAN	11 kDa	TRUE	2	8	4	9
468	UV excision repair protein RAD23 homolog A OS=Homo sapiens OX=9606 GN=RAD23A PE=1 SV=1	sp|P54725|RD23A_HUMAN	40 kDa	TRUE	15	9	12	5
469	Cluster of Ubiquitin-conjugating enzyme E2 N OS=Homo sapiens OX=9606 GN=UBE2N PE=1 SV=1 (sp|P61088|UBE2N_HUMAN)	sp|P61088|UBE2N_HUMAN	17 kDa	TRUE	2	7	3	6
470	Beta-2-microglobulin OS=Homo sapiens OX=9606 GN=B2M PE=1 SV=1	sp|P61769|B2MG_HUMAN	14 kDa		5	7	5	10
471	Cluster of Isoform 4 of Nuclear factor NF-kappa-B p100 subunit OS=Homo sapiens OX=9606 GN=NFKB2 (sp|Q00653-4|NFKB2_HUMAN)	sp|Q00653-4|NFKB2_HUMAN [2]	97 kDa	TRUE	2	11	2	6
472	Peptidyl-prolyl cis-trans isomerase FKBP3 OS=Homo sapiens OX=9606 GN=FKBP3 PE=1 SV=1	sp|Q00688|FKBP3_HUMAN	25 kDa		4	6	2	2
473	Serine protease HTRA1 OS=Homo sapiens OX=9606 GN=HTRA1 PE=1 SV=1	sp|Q92743|HTRA1_HUMAN	51 kDa		3	18	3	9
474	Cluster of ERO1-like protein alpha OS=Homo sapiens OX=9606 GN=ERO1A PE=1 SV=2 (sp|Q96HE7|ERO1A_HUMAN)	sp|Q96HE7|ERO1A_HUMAN	54 kDa	TRUE	8	9	6	7
475	Cluster of Ester hydrolase C11orf54 OS=Homo sapiens OX=9606 GN=C11orf54 PE=1 SV=1 (sp|Q9H0W9|CK054_HUMAN)	sp|Q9H0W9|CK054_HUMAN	35 kDa	TRUE	5	9	7	2
476	GTP:AMP phosphotransferase AK3, mitochondrial OS=Homo sapiens OX=9606 GN=AK3 PE=1 SV=4	sp|Q9UIJ7|KAD3_HUMAN	26 kDa		4	8	8	1
477	Cystatin-C OS=Homo sapiens OX=9606 GN=CST3 PE=1 SV=1	sp|P01034|CYTC_HUMAN	16 kDa		3	21	4	5
478	Cluster of Isoform 2 of Hydroxyacyl-coenzyme A dehydrogenase, mitochondrial OS=Homo sapiens OX=9606 GN=HADH (sp|Q16836-2|HCDH_HUMAN)	sp|Q16836-2|HCDH_HUMAN [5]	42 kDa	TRUE	12	6	4	4
479	Mitochondrial fission 1 protein OS=Homo sapiens OX=9606 GN=FIS1 PE=1 SV=2	sp|Q9Y3D6|FIS1_HUMAN	17 kDa		4	8	9	6
480	Cluster of 26S proteasome non-ATPase regulatory subunit 6 OS=Homo sapiens OX=9606 GN=PSMD6 PE=1 SV=1 (sp|Q15008|PSMD6_HUMAN)	sp|Q15008|PSMD6_HUMAN	46 kDa	TRUE	6	9	7	4
481	Cluster of 26S proteasome non-ATPase regulatory subunit 8 OS=Homo sapiens OX=9606 GN=PSMD8 PE=1 SV=1 (tr|R4GMR5|R4GMR5_HUMAN)	tr|R4GMR5|R4GMR5_HUMAN	33 kDa	TRUE	6	2	5	0
482	Cluster of Phosphoribosylformylglycinamidine synthase OS=Homo sapiens OX=9606 GN=PFAS PE=1 SV=4 (sp|O15067|PUR4_HUMAN)	sp|O15067|PUR4_HUMAN	145 kDa	TRUE	4	8	3	4
483	Cluster of Bisphosphoglycerate mutase OS=Homo sapiens OX=9606 GN=BPGM PE=1 SV=2 (sp|P07738|PMGE_HUMAN)	sp|P07738|PMGE_HUMAN	30 kDa	TRUE	9	9	7	3
484	Adenosylhomocysteinase OS=Homo sapiens OX=9606 GN=AHCY PE=1 SV=4	sp|P23526|SAHH_HUMAN	48 kDa		5	7	5	4
485	Isoform 2 of DNA (cytosine-5)-methyltransferase 1 OS=Homo sapiens OX=9606 GN=DNMT1	sp|P26358-2|DNMT1_HUMAN (+1)	185 kDa		0	10	0	3
486	Isoform 2 of UMP-CMP kinase OS=Homo sapiens OX=9606 GN=CMPK1	sp|P30085-2|KCY_HUMAN	17 kDa	TRUE	12	3	13	5
487	Lysine--tRNA ligase OS=Homo sapiens OX=9606 GN=KARS PE=1 SV=3	sp|Q15046|SYK_HUMAN	68 kDa		3	10	1	2
488	Eukaryotic translation initiation factor 3 subunit L OS=Homo sapiens OX=9606 GN=EIF3L PE=1 SV=1	tr|B0QY89|B0QY89_HUMAN	71 kDa		4	13	3	3
489	(Bos taurus) 55 kDa protein	ENSEMBL:ENSBTAP00000018574	55 kDa		8	13	6	3
490	60S acidic ribosomal protein P1 OS=Homo sapiens OX=9606 GN=RPLP1 PE=1 SV=1	sp|P05386|RLA1_HUMAN	12 kDa	TRUE	3	15	2	13
491	26S proteasome non-ATPase regulatory subunit 7 OS=Homo sapiens OX=9606 GN=PSMD7 PE=1 SV=2	sp|P51665|PSMD7_HUMAN	37 kDa		9	13	6	7
492	Phospholysine phosphohistidine inorganic pyrophosphate phosphatase OS=Homo sapiens OX=9606 GN=LHPP PE=1 SV=2	sp|Q9H008|LHPP_HUMAN	29 kDa		14	3	9	0
493	Poly(ADP-ribose) glycohydrolase ARH3 OS=Homo sapiens OX=9606 GN=ADPRHL2 PE=1 SV=1	sp|Q9NX46|ARHL2_HUMAN	39 kDa		10	12	7	2
494	Cluster of Eukaryotic translation initiation factor 4B OS=Homo sapiens OX=9606 GN=EIF4B PE=1 SV=2 (sp|P23588|IF4B_HUMAN)	sp|P23588|IF4B_HUMAN [2]	69 kDa	TRUE	2	11	2	6
495	Poly [ADP-ribose] polymerase 1 OS=Homo sapiens OX=9606 GN=PARP1 PE=1 SV=4	sp|P09874|PARP1_HUMAN	113 kDa		6	6	8	5
496	F-actin-capping protein subunit alpha-1 OS=Homo sapiens OX=9606 GN=CAPZA1 PE=1 SV=3	sp|P52907|CAZA1_HUMAN	33 kDa	TRUE	5	9	9	4
497	Cluster of Protein mago nashi homolog OS=Homo sapiens OX=9606 GN=MAGOH PE=1 SV=1 (sp|P61326|MGN_HUMAN)	sp|P61326|MGN_HUMAN [2]	17 kDa	TRUE	0	15	0	6
498	Isoform 2 of AP-2 complex subunit mu OS=Homo sapiens OX=9606 GN=AP2M1	sp|Q96CW1-2|AP2M1_HUMAN (+2)	49 kDa		0	6	1	0
499	Calcium-regulated heat-stable protein 1 OS=Homo sapiens OX=9606 GN=CARHSP1 PE=1 SV=2	sp|Q9Y2V2|CHSP1_HUMAN	16 kDa		4	6	4	3
500	Cluster of Prolow-density lipoprotein receptor-related protein 1 OS=Homo sapiens OX=9606 GN=LRP1 PE=1 SV=2 (sp|Q07954|LRP1_HUMAN)	sp|Q07954|LRP1_HUMAN	505 kDa	TRUE	0	8	2	2
501	Cluster of Heterogeneous nuclear ribonucleoprotein F OS=Homo sapiens OX=9606 GN=HNRNPF PE=1 SV=3 (sp|P52597|HNRPF_HUMAN)	sp|P52597|HNRPF_HUMAN [2]	46 kDa	TRUE	0	14	0	6
502	Cluster of Glycerol-3-phosphate phosphatase OS=Homo sapiens OX=9606 GN=PGP PE=1 SV=1 (sp|A6NDG6|PGP_HUMAN)	sp|A6NDG6|PGP_HUMAN	34 kDa	TRUE	3	8	2	5
503	Cluster of Hsc70-interacting protein OS=Homo sapiens OX=9606 GN=ST13 PE=1 SV=2 (sp|P50502|F10A1_HUMAN)	sp|P50502|F10A1_HUMAN	41 kDa	TRUE	5	4	6	5
504	40S ribosomal protein S18 OS=Homo sapiens OX=9606 GN=RPS18 PE=1 SV=3	sp|P62269|RS18_HUMAN	18 kDa		3	9	3	7
505	Cluster of S-methyl-5'-thioadenosine phosphorylase OS=Homo sapiens OX=9606 GN=MTAP PE=1 SV=2 (sp|Q13126|MTAP_HUMAN)	sp|Q13126|MTAP_HUMAN	31 kDa	TRUE	7	3	9	3
506	Pappalysin-2 OS=Homo sapiens OX=9606 GN=PAPPA2 PE=1 SV=4	sp|Q9BXP8|PAPP2_HUMAN	199 kDa		3	14	4	6
507	Cluster of Glucosamine-6-phosphate isomerase 1 OS=Homo sapiens OX=9606 GN=GNPDA1 PE=1 SV=1 (sp|P46926|GNPI1_HUMAN)	sp|P46926|GNPI1_HUMAN	33 kDa	TRUE	9	6	9	3
508	Cluster of Eukaryotic translation initiation factor 2 subunit 1 OS=Homo sapiens OX=9606 GN=EIF2S1 PE=1 SV=3 (sp|P05198|IF2A_HUMAN)	sp|P05198|IF2A_HUMAN [2]	36 kDa	TRUE	4	6	9	2
509	Laminin subunit alpha-5 OS=Homo sapiens OX=9606 GN=LAMA5 PE=1 SV=8	sp|O15230|LAMA5_HUMAN	400 kDa		3	9	0	4
510	Alpha-1-antitrypsin OS=Homo sapiens OX=9606 GN=SERPINA1 PE=1 SV=3	sp|P01009|A1AT_HUMAN (+1)	47 kDa	TRUE	8	9	9	8
511	Isoform 4 of Glucosylceramidase OS=Homo sapiens OX=9606 GN=GBA	sp|P04062-4|GLCM_HUMAN	50 kDa		4	7	2	8
512	Solute carrier family 2, facilitated glucose transporter member 1 OS=Homo sapiens OX=9606 GN=SLC2A1 PE=1 SV=2	sp|P11166|GTR1_HUMAN	54 kDa		8	4	6	11
513	Cluster of Splicing factor, proline- and glutamine-rich OS=Homo sapiens OX=9606 GN=SFPQ PE=1 SV=2 (sp|P23246|SFPQ_HUMAN)	sp|P23246|SFPQ_HUMAN	76 kDa	TRUE	4	5	2	2
514	Eukaryotic translation initiation factor 3 subunit M OS=Homo sapiens OX=9606 GN=EIF3M PE=1 SV=1	sp|Q7L2H7|EIF3M_HUMAN	43 kDa		8	8	7	4
515	Isoform 2 of ATP-dependent RNA helicase DDX1 OS=Homo sapiens OX=9606 GN=DDX1	sp|Q92499-2|DDX1_HUMAN (+1)	70 kDa		1	10	0	9
516	Cluster of Tripeptidyl-peptidase 1 OS=Homo sapiens OX=9606 GN=TPP1 PE=1 SV=2 (sp|O14773|TPP1_HUMAN)	sp|O14773|TPP1_HUMAN [2]	61 kDa	TRUE	3	10	2	2
517	Cluster of Uridine phosphorylase 1 OS=Homo sapiens OX=9606 GN=UPP1 PE=1 SV=1 (sp|Q16831|UPP1_HUMAN)	sp|Q16831|UPP1_HUMAN	34 kDa	TRUE	8	4	8	3
518	Isoform 2 of 26S proteasome non-ATPase regulatory subunit 11 OS=Homo sapiens OX=9606 GN=PSMD11	sp|O00231-2|PSD11_HUMAN (+1)	48 kDa		4	8	6	0
519	Galectin-1 OS=Homo sapiens OX=9606 GN=LGALS1 PE=1 SV=2	sp|P09382|LEG1_HUMAN	15 kDa		6	11	7	6
520	Nucleoprotein TPR OS=Homo sapiens OX=9606 GN=TPR PE=1 SV=3	sp|P12270|TPR_HUMAN	267 kDa		7	6	4	0
521	LRP chaperone MESD OS=Homo sapiens OX=9606 GN=MESD PE=1 SV=2	sp|Q14696|MESD_HUMAN	26 kDa		6	6	7	2
522	Inorganic pyrophosphatase OS=Homo sapiens OX=9606 GN=PPA1 PE=1 SV=2	sp|Q15181|IPYR_HUMAN	33 kDa		4	3	7	1
523	Isoform 2 of Phosphotriesterase-related protein OS=Homo sapiens OX=9606 GN=PTER	sp|Q96BW5-2|PTER_HUMAN (+1)	33 kDa		6	2	6	3
524	Cluster of Protein FAM49B OS=Homo sapiens OX=9606 GN=FAM49B PE=1 SV=1 (sp|Q9NUQ9|FA49B_HUMAN)	sp|Q9NUQ9|FA49B_HUMAN [2]	37 kDa	TRUE	9	5	6	2
525	Cluster of Isoform H7 of Myeloperoxidase OS=Homo sapiens OX=9606 GN=MPO (sp|P05164-3|PERM_HUMAN)	sp|P05164-3|PERM_HUMAN [2]	87 kDa	TRUE	12	2	14	6
526	Cluster of Isoform 2 of Dynactin subunit 2 OS=Homo sapiens OX=9606 GN=DCTN2 (sp|Q13561-2|DCTN2_HUMAN)	sp|Q13561-2|DCTN2_HUMAN [3]	45 kDa	TRUE	4	15	2	1
527	Cluster of 40S ribosomal protein S15a OS=Homo sapiens OX=9606 GN=RPS15A PE=1 SV=2 (sp|P62244|RS15A_HUMAN)	sp|P62244|RS15A_HUMAN	15 kDa	TRUE	2	6	2	4
528	Lactotransferrin OS=Homo sapiens OX=9606 GN=LTF PE=1 SV=6	sp|P02788|TRFL_HUMAN (+2)	78 kDa	TRUE	11	2	6	0
529	Cluster of Ras-related protein Rab-11B OS=Homo sapiens OX=9606 GN=RAB11B PE=1 SV=4 (sp|Q15907|RB11B_HUMAN)	sp|Q15907|RB11B_HUMAN [2]	24 kDa	TRUE	6	9	3	4
530	Isoform 2 of Acidic leucine-rich nuclear phosphoprotein 32 family member B OS=Homo sapiens OX=9606 GN=ANP32B	sp|Q92688-2|AN32B_HUMAN (+1)	22 kDa	TRUE	9	2	5	6
531	Cluster of Epidermal growth factor receptor kinase substrate 8-like protein 2 OS=Homo sapiens OX=9606 GN=EPS8L2 PE=1 SV=2 (sp|Q9H6S3|ES8L2_HUMAN)	sp|Q9H6S3|ES8L2_HUMAN	81 kDa	TRUE	2	9	3	2
532	Isoform 2 of UBX domain-containing protein 1 OS=Homo sapiens OX=9606 GN=UBXN1	sp|Q04323-2|UBXN1_HUMAN	35 kDa		0	5	1	5
533	Cluster of Transcription factor BTF3 OS=Homo sapiens OX=9606 GN=BTF3 PE=1 SV=1 (sp|P20290|BTF3_HUMAN)	sp|P20290|BTF3_HUMAN	22 kDa	TRUE	4	5	3	0
534	Cluster of Fibrillin-1 OS=Homo sapiens OX=9606 GN=FBN1 PE=1 SV=3 (sp|P35555|FBN1_HUMAN)	sp|P35555|FBN1_HUMAN	312 kDa	TRUE	0	14	1	4
535	Lysosomal alpha-glucosidase OS=Homo sapiens OX=9606 GN=GAA PE=1 SV=4	sp|P10253|LYAG_HUMAN	105 kDa		5	14	2	5
536	Cluster of Ganglioside GM2 activator OS=Homo sapiens OX=9606 GN=GM2A PE=1 SV=4 (sp|P17900|SAP3_HUMAN)	sp|P17900|SAP3_HUMAN	21 kDa	TRUE	5	6	6	3
537	Peptidyl-prolyl cis-trans isomerase FKBP2 OS=Homo sapiens OX=9606 GN=FKBP2 PE=1 SV=2	sp|P26885|FKBP2_HUMAN	16 kDa		4	7	2	3
538	Cluster of Adapter molecule crk OS=Homo sapiens OX=9606 GN=CRK PE=1 SV=2 (sp|P46108|CRK_HUMAN)	sp|P46108|CRK_HUMAN [2]	34 kDa	TRUE	0	6	7	1
539	Protein S100-A10 OS=Homo sapiens OX=9606 GN=S100A10 PE=1 SV=2	sp|P60903|S10AA_HUMAN	11 kDa		2	8	3	8
540	Transgelin OS=Homo sapiens OX=9606 GN=TAGLN PE=1 SV=4	sp|Q01995|TAGL_HUMAN	23 kDa		7	3	7	2
541	Bleomycin hydrolase OS=Homo sapiens OX=9606 GN=BLMH PE=1 SV=1	sp|Q13867|BLMH_HUMAN	53 kDa		4	3	8	1
542	Cluster of Polyadenylate-binding protein 3 OS=Homo sapiens OX=9606 GN=PABPC3 PE=1 SV=2 (sp|Q9H361|PABP3_HUMAN)	sp|Q9H361|PABP3_HUMAN	70 kDa	TRUE	0	2	0	0
543	Cluster of Archain 1, isoform CRA_a OS=Homo sapiens OX=9606 GN=ARCN1 PE=1 SV=1 (tr|B0YIW6|B0YIW6_HUMAN)	tr|B0YIW6|B0YIW6_HUMAN [2]	62 kDa	TRUE	1	6	4	8
544	Cluster of Hemoglobin subunit alpha OS=Homo sapiens OX=9606 GN=HBA1 PE=1 SV=2 (sp|P69905|HBA_HUMAN)	sp|P69905|HBA_HUMAN	15 kDa	TRUE	0	17	5	11
545	Cluster of TREMBL:Q3ZBS7 (Bos taurus) Vitronectin (Q3ZBS7)	Q3ZBS7	54 kDa	TRUE	8	11	8	2
546	Ubiquitin-like protein ISG15 OS=Homo sapiens OX=9606 GN=ISG15 PE=1 SV=5	sp|P05161|ISG15_HUMAN	18 kDa		4	6	3	5
547	Desmoplakin OS=Homo sapiens OX=9606 GN=DSP PE=1 SV=3	sp|P15924|DESP_HUMAN	332 kDa		2	2	9	1
548	Elongation factor 1-beta OS=Homo sapiens OX=9606 GN=EEF1B2 PE=1 SV=3	sp|P24534|EF1B_HUMAN	25 kDa	TRUE	4	5	4	4
549	Astrocytic phosphoprotein PEA-15 OS=Homo sapiens OX=9606 GN=PEA15 PE=1 SV=2	sp|Q15121|PEA15_HUMAN	15 kDa		4	8	3	5
550	Cluster of 3-hydroxyisobutyryl-CoA hydrolase, mitochondrial OS=Homo sapiens OX=9606 GN=HIBCH PE=1 SV=2 (sp|Q6NVY1|HIBCH_HUMAN)	sp|Q6NVY1|HIBCH_HUMAN	43 kDa	TRUE	4	6	6	4
551	Cluster of Thioredoxin reductase 2, mitochondrial OS=Homo sapiens OX=9606 GN=TXNRD2 PE=1 SV=1 (tr|A0A096LPK7|A0A096LPK7_HUMAN)	tr|A0A096LPK7|A0A096LPK7_HUMAN	50 kDa	TRUE	4	4	2	0
552	Cluster of D-dopachrome decarboxylase (Fragment) OS=Homo sapiens OX=9606 GN=DDT PE=1 SV=1 (tr|H7C342|H7C342_HUMAN)	tr|H7C342|H7C342_HUMAN [2]	6 kDa	TRUE	2	5	1	7
553	Cluster of Tubulin-specific chaperone A OS=Homo sapiens OX=9606 GN=TBCA PE=1 SV=3 (sp|O75347|TBCA_HUMAN)	sp|O75347|TBCA_HUMAN	13 kDa	TRUE	1	13	1	4
554	SWISS-PROT:Q95121 (Bos taurus) Pigment epithelium-derived factor precursor	Q95121	46 kDa	TRUE	4	11	6	0
555	60 kDa SS-A/Ro ribonucleoprotein OS=Homo sapiens OX=9606 GN=TROVE2 PE=1 SV=2	sp|P10155|RO60_HUMAN	61 kDa		7	8	7	5
556	Leukemia inhibitory factor receptor OS=Homo sapiens OX=9606 GN=LIFR PE=1 SV=1	sp|P42702|LIFR_HUMAN	124 kDa		4	5	5	6
557	Protein phosphatase 1F OS=Homo sapiens OX=9606 GN=PPM1F PE=1 SV=3	sp|P49593|PPM1F_HUMAN	50 kDa		2	14	2	7
558	Cluster of Eukaryotic translation initiation factor 6 OS=Homo sapiens OX=9606 GN=EIF6 PE=1 SV=1 (sp|P56537|IF6_HUMAN)	sp|P56537|IF6_HUMAN	27 kDa	TRUE	6	6	8	6
559	Isoform 2 of Lactoylglutathione lyase OS=Homo sapiens OX=9606 GN=GLO1	sp|Q04760-2|LGUL_HUMAN	19 kDa		2	1	4	4
560	Serine--tRNA ligase, cytoplasmic OS=Homo sapiens OX=9606 GN=SARS PE=1 SV=1	tr|Q5T5C7|Q5T5C7_HUMAN	61 kDa		3	14	0	8
561	Cluster of Glia maturation factor beta OS=Homo sapiens OX=9606 GN=GMFB PE=1 SV=2 (sp|P60983|GMFB_HUMAN)	sp|P60983|GMFB_HUMAN	17 kDa	TRUE	5	10	4	12
562	Cluster of Isoform 3 of Oligoribonuclease, mitochondrial OS=Homo sapiens OX=9606 GN=REXO2 (sp|Q9Y3B8-3|ORN_HUMAN)	sp|Q9Y3B8-3|ORN_HUMAN	24 kDa	TRUE	6	8	6	6
563	Cluster of Isoform 1 of Serine/threonine-protein phosphatase 2A activator OS=Homo sapiens OX=9606 GN=PTPA (sp|Q15257-2|PTPA_HUMAN)	sp|Q15257-2|PTPA_HUMAN [2]	37 kDa	TRUE	5	10	6	0
564	Cluster of TREMBL:Q0V8M9;Q9TRI0 (Bos taurus) similar to inter-alpha (globulin) inhibitor H3 isoform 2 (Q0V8M9)	Q0V8M9	100 kDa	TRUE	6	9	2	0
565	Carbonic anhydrase 2 OS=Homo sapiens OX=9606 GN=CA2 PE=1 SV=2	sp|P00918|CAH2_HUMAN	29 kDa		7	8	4	5
566	Isoform 2 of Cellular nucleic acid-binding protein OS=Homo sapiens OX=9606 GN=CNBP	sp|P62633-2|CNBP_HUMAN (+1)	19 kDa		8	8	9	3
567	Cluster of 40S ribosomal protein S21 OS=Homo sapiens OX=9606 GN=RPS21 PE=1 SV=1 (sp|P63220|RS21_HUMAN)	sp|P63220|RS21_HUMAN [2]	9 kDa	TRUE	1	11	3	9
568	Cluster of Isoform 3 of CD63 antigen OS=Homo sapiens OX=9606 GN=CD63 (sp|P08962-3|CD63_HUMAN)	sp|P08962-3|CD63_HUMAN	17 kDa	TRUE	4	3	3	1
569	Cluster of SUMO-activating enzyme subunit 2 OS=Homo sapiens OX=9606 GN=UBA2 PE=1 SV=2 (sp|Q9UBT2|SAE2_HUMAN)	sp|Q9UBT2|SAE2_HUMAN	71 kDa	TRUE	3	11	1	7
570	Cluster of SWISS-PROT:P02768-1 Tax_Id=9606 Gene_Symbol=ALB Isoform 1 of Serum albumin precursor (P02768-1)	P02768-1 [2]	69 kDa	TRUE	9	0	5	0
571	Cluster of Adenosine kinase OS=Homo sapiens OX=9606 GN=ADK PE=1 SV=2 (sp|P55263|ADK_HUMAN)	sp|P55263|ADK_HUMAN	41 kDa	TRUE	4	11	3	0
572	Gamma-interferon-inducible lysosomal thiol reductase OS=Homo sapiens OX=9606 GN=IFI30 PE=1 SV=3	sp|P13284|GILT_HUMAN	28 kDa		9	7	6	1
573	ATP synthase subunit alpha, mitochondrial OS=Homo sapiens OX=9606 GN=ATP5F1A PE=1 SV=1	sp|P25705|ATPA_HUMAN	60 kDa		4	9	2	5
574	Cluster of Isoform 2 of Proteasome subunit beta type-5 OS=Homo sapiens OX=9606 GN=PSMB5 (sp|P28074-2|PSB5_HUMAN)	sp|P28074-2|PSB5_HUMAN	22 kDa	TRUE	0	6	0	3
575	Eukaryotic peptide chain release factor subunit 1 OS=Homo sapiens OX=9606 GN=ETF1 PE=1 SV=3	sp|P62495|ERF1_HUMAN	49 kDa		4	12	7	4
576	Protein transport protein Sec23A OS=Homo sapiens OX=9606 GN=SEC23A PE=1 SV=2	sp|Q15436|SC23A_HUMAN (+1)	86 kDa	TRUE	3	12	6	6
577	Dynein light chain 2, cytoplasmic OS=Homo sapiens OX=9606 GN=DYNLL2 PE=1 SV=1	sp|Q96FJ2|DYL2_HUMAN	10 kDa		6	9	2	6
578	Galactoside-binding soluble lectin 13 OS=Homo sapiens OX=9606 GN=LGALS13 PE=1 SV=1	sp|Q9UHV8|PP13_HUMAN (+1)	16 kDa		6	6	4	6
579	Calcium-binding protein 39 OS=Homo sapiens OX=9606 GN=CAB39 PE=1 SV=1	sp|Q9Y376|CAB39_HUMAN	40 kDa	TRUE	4	5	6	0
580	Cluster of N-acetyl-D-glucosamine kinase (Fragment) OS=Homo sapiens OX=9606 GN=NAGK PE=1 SV=1 (tr|H0YF44|H0YF44_HUMAN)	tr|H0YF44|H0YF44_HUMAN	12 kDa	TRUE	3	0	0	0
581	Cluster of BAG family molecular chaperone regulator 3 (Fragment) OS=Homo sapiens OX=9606 GN=BAG3 PE=1 SV=1 (tr|C9JFK9|C9JFK9_HUMAN)	tr|C9JFK9|C9JFK9_HUMAN	35 kDa	TRUE	1	2	0	1
582	Lupus La protein OS=Homo sapiens OX=9606 GN=SSB PE=1 SV=2	sp|P05455|LA_HUMAN	47 kDa		3	9	5	3
583	Cluster of Protein argonaute-2 OS=Homo sapiens OX=9606 GN=AGO2 PE=1 SV=3 (sp|Q9UKV8|AGO2_HUMAN)	sp|Q9UKV8|AGO2_HUMAN	97 kDa	TRUE	1	4	2	3
584	Eukaryotic translation initiation factor 3 subunit H OS=Homo sapiens OX=9606 GN=EIF3H PE=1 SV=1	tr|A0A087WZK9|A0A087WZK9_HUMAN	40 kDa		7	9	2	1
585	Cluster of Glutamine amidotransferase-like class 1 domain-containing protein 3B, mitochondrial OS=Homo sapiens OX=9606 GN=GATD3B PE=1 SV=1 (tr|A0A096LNH5|A0A096LNH5_HUMAN)	tr|A0A096LNH5|A0A096LNH5_HUMAN	19 kDa	TRUE	1	2	1	1
586	Cluster of Acyl-CoA-binding protein OS=Homo sapiens OX=9606 GN=DBI PE=1 SV=2 (sp|P07108|ACBP_HUMAN)	sp|P07108|ACBP_HUMAN [3]	10 kDa	TRUE	0	14	1	0
587	Cluster of Obscurin OS=Homo sapiens OX=9606 GN=OBSCN PE=1 SV=5 (tr|A6NGQ3|A6NGQ3_HUMAN)	tr|A6NGQ3|A6NGQ3_HUMAN	973 kDa	TRUE	0	0	0	1
588	Pigment epithelium-derived factor OS=Homo sapiens OX=9606 GN=SERPINF1 PE=1 SV=4	sp|P36955|PEDF_HUMAN	46 kDa	TRUE	3	11	3	8
589	Cluster of Ras-related protein Rab-1A OS=Homo sapiens OX=9606 GN=RAB1A PE=1 SV=3 (sp|P62820|RAB1A_HUMAN)	sp|P62820|RAB1A_HUMAN	23 kDa	TRUE	2	1	5	1
590	Protein transport protein Sec23B OS=Homo sapiens OX=9606 GN=SEC23B PE=1 SV=2	sp|Q15437|SC23B_HUMAN (+1)	86 kDa	TRUE	8	10	8	5
591	Cluster of ATP-dependent RNA helicase DDX3X OS=Homo sapiens OX=9606 GN=DDX3X PE=1 SV=1 (tr|A0A2R8YF78|A0A2R8YF78_HUMAN)	tr|A0A2R8YF78|A0A2R8YF78_HUMAN [2]	71 kDa	TRUE	2	3	2	1
592	Cluster of Platelet-activating factor acetylhydrolase IB subunit beta OS=Homo sapiens OX=9606 GN=PAFAH1B2 PE=1 SV=1 (sp|P68402|PA1B2_HUMAN)	sp|P68402|PA1B2_HUMAN	26 kDa	TRUE	5	6	5	4
593	Cluster of NAD(P)H-hydrate epimerase OS=Homo sapiens OX=9606 GN=NAXE PE=1 SV=2 (sp|Q8NCW5|NNRE_HUMAN)	sp|Q8NCW5|NNRE_HUMAN	32 kDa	TRUE	4	5	5	1
594	Cluster of Isoform 2 of 26S proteasome regulatory subunit 8 OS=Homo sapiens OX=9606 GN=PSMC5 (sp|P62195-2|PRS8_HUMAN)	sp|P62195-2|PRS8_HUMAN [2]	45 kDa	TRUE	2	10	7	3
595	Cluster of Ubiquitin-conjugating enzyme E2 variant 1 OS=Homo sapiens OX=9606 GN=UBE2V1 PE=1 SV=2 (sp|Q13404|UB2V1_HUMAN)	sp|Q13404|UB2V1_HUMAN	16 kDa	TRUE	1	14	4	3
596	Cluster of High mobility group protein HMG-I/HMG-Y OS=Homo sapiens OX=9606 GN=HMGA1 PE=1 SV=3 (sp|P17096|HMGA1_HUMAN)	sp|P17096|HMGA1_HUMAN [2]	12 kDa	TRUE	0	8	0	4
597	Cluster of Isoform 4 of C-Jun-amino-terminal kinase-interacting protein 4 OS=Homo sapiens OX=9606 GN=SPAG9 (sp|O60271-4|JIP4_HUMAN)	sp|O60271-4|JIP4_HUMAN [2]	145 kDa	TRUE	3	3	2	7
598	Interstitial collagenase OS=Homo sapiens OX=9606 GN=MMP1 PE=1 SV=3	sp|P03956|MMP1_HUMAN	54 kDa		8	3	9	0
599	X antigen family member 2 OS=Homo sapiens OX=9606 GN=XAGE2 PE=1 SV=1	sp|Q96GT9|XAGE2_HUMAN	12 kDa		3	10	2	3
600	Translin-associated protein X OS=Homo sapiens OX=9606 GN=TSNAX PE=1 SV=1	sp|Q99598|TSNAX_HUMAN	33 kDa		8	3	0	4
601	Cluster of Isoform 3 of Nuclear autoantigenic sperm protein OS=Homo sapiens OX=9606 GN=NASP (sp|P49321-3|NASP_HUMAN)	sp|P49321-3|NASP_HUMAN [2]	86 kDa	TRUE	1	4	2	4
602	Cluster of Isoform 2 of Calnexin OS=Homo sapiens OX=9606 GN=CANX (sp|P27824-2|CALX_HUMAN)	sp|P27824-2|CALX_HUMAN [2]	72 kDa	TRUE	4	0	2	4
603	TREMBL:Q3SZV7 (Bos taurus) Similar to hemopexin	Q3SZV7	52 kDa		4	10	1	1
604	26S proteasome non-ATPase regulatory subunit 12 OS=Homo sapiens OX=9606 GN=PSMD12 PE=1 SV=3	sp|O00232|PSD12_HUMAN	53 kDa		6	1	3	2
605	Histone H2A.Z OS=Homo sapiens OX=9606 GN=H2AFZ PE=1 SV=2	sp|P0C0S5|H2AZ_HUMAN (+1)	14 kDa	TRUE	5	7	3	6
606	40S ribosomal protein S28 OS=Homo sapiens OX=9606 GN=RPS28 PE=1 SV=1	sp|P62857|RS28_HUMAN	8 kDa		4	6	3	5
607	Acylpyruvase FAHD1, mitochondrial OS=Homo sapiens OX=9606 GN=FAHD1 PE=1 SV=2	sp|Q6P587|FAHD1_HUMAN	25 kDa		3	5	4	4
608	NPC intracellular cholesterol transporter 2 OS=Homo sapiens OX=9606 GN=NPC2 PE=1 SV=1	tr|G3V3E8|G3V3E8_HUMAN	19 kDa		9	6	2	3
609	Cluster of Citrate synthase, mitochondrial OS=Homo sapiens OX=9606 GN=CS PE=1 SV=2 (sp|O75390|CISY_HUMAN)	sp|O75390|CISY_HUMAN [2]	52 kDa	TRUE	3	6	4	0
610	Cluster of 26S proteasome regulatory subunit 10B OS=Homo sapiens OX=9606 GN=PSMC6 PE=1 SV=1 (tr|A0A087X2I1|A0A087X2I1_HUMAN)	tr|A0A087X2I1|A0A087X2I1_HUMAN	46 kDa	TRUE	2	2	0	2
611	Cluster of T-complex protein 1 subunit epsilon OS=Homo sapiens OX=9606 GN=CCT5 PE=1 SV=1 (tr|B7ZAR1|B7ZAR1_HUMAN)	tr|B7ZAR1|B7ZAR1_HUMAN	55 kDa	TRUE	2	7	5	4
612	Cluster of TREMBL:Q2KJ62 (Bos taurus) KNG protein (Q2KJ62)	Q2KJ62 [2]	69 kDa	TRUE	2	6	4	0
613	Cluster of Phosphatidylinositol transfer protein alpha isoform OS=Homo sapiens OX=9606 GN=PITPNA PE=1 SV=2 (sp|Q00169|PIPNA_HUMAN)	sp|Q00169|PIPNA_HUMAN [2]	32 kDa	TRUE	6	3	4	0
614	Cluster of Basic leucine zipper and W2 domain-containing protein 2 OS=Homo sapiens OX=9606 GN=BZW2 PE=1 SV=1 (sp|Q9Y6E2|BZW2_HUMAN)	sp|Q9Y6E2|BZW2_HUMAN [2]	48 kDa	TRUE	2	6	1	7
615	Cluster of START domain-containing protein 10 (Fragment) OS=Homo sapiens OX=9606 GN=STARD10 PE=1 SV=8 (tr|F5H0V7|F5H0V7_HUMAN)	tr|F5H0V7|F5H0V7_HUMAN	16 kDa	TRUE	4	3	10	0
616	Cluster of Acid ceramidase (Fragment) OS=Homo sapiens OX=9606 GN=ASAH1 PE=1 SV=1 (tr|A0A1B0GUW4|A0A1B0GUW4_HUMAN)	tr|A0A1B0GUW4|A0A1B0GUW4_HUMAN	42 kDa	TRUE	0	1	0	0
617	Cluster of Isoform 2 of Insulin-like growth factor-binding protein 3 OS=Homo sapiens OX=9606 GN=IGFBP3 (sp|P17936-2|IBP3_HUMAN)	sp|P17936-2|IBP3_HUMAN [4]	32 kDa	TRUE	1	4	0	1
618	Cluster of GMP reductase 2 (Fragment) OS=Homo sapiens OX=9606 GN=GMPR2 PE=1 SV=1 (tr|H0YK71|H0YK71_HUMAN)	tr|H0YK71|H0YK71_HUMAN [2]	15 kDa	TRUE	0	2	0	0
619	Non-histone chromosomal protein HMG-17 OS=Homo sapiens OX=9606 GN=HMGN2 PE=1 SV=3	sp|P05204|HMGN2_HUMAN	9 kDa		0	8	0	5
620	Histidine triad nucleotide-binding protein 1 OS=Homo sapiens OX=9606 GN=HINT1 PE=1 SV=2	sp|P49773|HINT1_HUMAN	14 kDa		1	12	1	5
621	40S ribosomal protein S4, X isoform OS=Homo sapiens OX=9606 GN=RPS4X PE=1 SV=2	sp|P62701|RS4X_HUMAN	30 kDa		4	4	6	3
622	RNA-binding protein 3 OS=Homo sapiens OX=9606 GN=RBM3 PE=1 SV=1	sp|P98179|RBM3_HUMAN	17 kDa		2	16	0	5
623	Cluster of Granulins OS=Homo sapiens OX=9606 GN=GRN PE=1 SV=2 (sp|P28799|GRN_HUMAN)	sp|P28799|GRN_HUMAN	64 kDa	TRUE	2	3	2	1
624	Cluster of V-type proton ATPase subunit C 1 OS=Homo sapiens OX=9606 GN=ATP6V1C1 PE=1 SV=4 (sp|P21283|VATC1_HUMAN)	sp|P21283|VATC1_HUMAN	44 kDa	TRUE	4	3	4	0
625	Cluster of SH3 domain-binding glutamic acid-rich-like protein 3 OS=Homo sapiens OX=9606 GN=SH3BGRL3 PE=1 SV=1 (sp|Q9H299|SH3L3_HUMAN)	sp|Q9H299|SH3L3_HUMAN	10 kDa	TRUE	3	6	5	2
626	Cluster of Isoform 9 of Protein transport protein Sec31A OS=Homo sapiens OX=9606 GN=SEC31A (sp|O94979-9|SC31A_HUMAN)	sp|O94979-9|SC31A_HUMAN	131 kDa	TRUE	2	5	0	0
627	Isoform 4 of Tumor protein D54 OS=Homo sapiens OX=9606 GN=TPD52L2	sp|O43399-4|TPD54_HUMAN (+1)	21 kDa	TRUE	5	3	7	8
628	Isoform 2 of AP-1 complex subunit gamma-1 OS=Homo sapiens OX=9606 GN=AP1G1	sp|O43747-2|AP1G1_HUMAN (+1)	92 kDa		2	9	0	0
629	Collagen alpha-2(IV) chain OS=Homo sapiens OX=9606 GN=COL4A2 PE=1 SV=4	sp|P08572|CO4A2_HUMAN	168 kDa	TRUE	2	5	2	1
630	Isoform Non-brain of Clathrin light chain B OS=Homo sapiens OX=9606 GN=CLTB	sp|P09497-2|CLCB_HUMAN	23 kDa		5	3	4	0
631	Isoform 2 of Lysosomal protective protein OS=Homo sapiens OX=9606 GN=CTSA	sp|P10619-2|PPGB_HUMAN (+3)	52 kDa		2	4	4	3
632	Selenide, water dikinase 1 OS=Homo sapiens OX=9606 GN=SEPHS1 PE=1 SV=2	sp|P49903|SPS1_HUMAN	43 kDa		3	11	8	2
633	Cluster of Serine/threonine-protein phosphatase 2A catalytic subunit beta isoform OS=Homo sapiens OX=9606 GN=PPP2CB PE=1 SV=1 (sp|P62714|PP2AB_HUMAN)	sp|P62714|PP2AB_HUMAN	36 kDa	TRUE	4	5	5	2
634	Cathepsin Z OS=Homo sapiens OX=9606 GN=CTSZ PE=1 SV=1	sp|Q9UBR2|CATZ_HUMAN	34 kDa		5	8	4	5
635	Switch-associated protein 70 OS=Homo sapiens OX=9606 GN=SWAP70 PE=1 SV=1	sp|Q9UH65|SWP70_HUMAN (+1)	69 kDa		1	2	4	2
636	RNA transcription, translation and transport factor protein OS=Homo sapiens OX=9606 GN=RTRAF PE=1 SV=1	sp|Q9Y224|RTRAF_HUMAN	28 kDa		7	6	7	6
637	Cluster of Testin OS=Homo sapiens OX=9606 GN=TES PE=1 SV=1 (sp|Q9UGI8|TES_HUMAN)	sp|Q9UGI8|TES_HUMAN	48 kDa	TRUE	1	10	4	2
638	(Bos taurus) similar to apolipoprotein B, partial	ENSEMBL:ENSBTAP00000032840	92 kDa	TRUE	0	8	1	2
639	U5 small nuclear ribonucleoprotein 200 kDa helicase OS=Homo sapiens OX=9606 GN=SNRNP200 PE=1 SV=2	sp|O75643|U520_HUMAN	245 kDa		3	3	4	3
640	Protein-glutamate O-methyltransferase OS=Homo sapiens OX=9606 GN=ARMT1 PE=1 SV=1	sp|Q9H993|ARMT1_HUMAN	51 kDa		3	3	6	0
641	Isoform 2 of Signal recognition particle subunit SRP68 OS=Homo sapiens OX=9606 GN=SRP68	sp|Q9UHB9-2|SRP68_HUMAN (+2)	67 kDa		0	0	2	0
642	Cluster of Catechol O-methyltransferase OS=Homo sapiens OX=9606 GN=COMT PE=1 SV=2 (sp|P21964|COMT_HUMAN)	sp|P21964|COMT_HUMAN	30 kDa	TRUE	6	8	5	3
643	Cluster of 40S ribosomal protein S3a OS=Homo sapiens OX=9606 GN=RPS3A PE=1 SV=2 (sp|P61247|RS3A_HUMAN)	sp|P61247|RS3A_HUMAN	30 kDa	TRUE	1	5	0	4
644	Cluster of Mannosyl-oligosaccharide glucosidase OS=Homo sapiens OX=9606 GN=MOGS PE=1 SV=5 (sp|Q13724|MOGS_HUMAN)	sp|Q13724|MOGS_HUMAN	92 kDa	TRUE	0	5	2	5
645	Cluster of Heme-binding protein 2 OS=Homo sapiens OX=9606 GN=HEBP2 PE=1 SV=1 (sp|Q9Y5Z4|HEBP2_HUMAN)	sp|Q9Y5Z4|HEBP2_HUMAN	23 kDa	TRUE	11	0	12	0
646	Phosphoacetylglucosamine mutase OS=Homo sapiens OX=9606 GN=PGM3 PE=1 SV=1	sp|O95394|AGM1_HUMAN	60 kDa		0	4	2	8
647	Cytochrome c oxidase subunit 5B, mitochondrial OS=Homo sapiens OX=9606 GN=COX5B PE=1 SV=2	sp|P10606|COX5B_HUMAN	14 kDa		3	2	3	2
648	Cadherin-1 OS=Homo sapiens OX=9606 GN=CDH1 PE=1 SV=3	sp|P12830|CADH1_HUMAN (+3)	97 kDa		5	9	1	10
649	Ubiquitin-conjugating enzyme E2 K OS=Homo sapiens OX=9606 GN=UBE2K PE=1 SV=3	sp|P61086|UBE2K_HUMAN	22 kDa		8	6	8	1
650	Quinone oxidoreductase OS=Homo sapiens OX=9606 GN=CRYZ PE=1 SV=1	sp|Q08257|QOR_HUMAN	35 kDa		8	5	9	3
651	Small nuclear ribonucleoprotein Sm D1 OS=Homo sapiens OX=9606 GN=SNRPD1 PE=1 SV=1	sp|P62314|SMD1_HUMAN (+1)	13 kDa		6	6	4	6
652	Cluster of DNA topoisomerase 1 OS=Homo sapiens OX=9606 GN=TOP1 PE=1 SV=2 (sp|P11387|TOP1_HUMAN)	sp|P11387|TOP1_HUMAN	91 kDa	TRUE	2	1	1	0
653	Cluster of Protein farnesyltransferase/geranylgeranyltransferase type-1 subunit alpha (Fragment) OS=Homo sapiens OX=9606 GN=FNTA PE=1 SV=8 (tr|H0YCW1|H0YCW1_HUMAN)	tr|H0YCW1|H0YCW1_HUMAN	23 kDa	TRUE	0	2	0	0
654	Cluster of Peroxisomal multifunctional enzyme type 2 OS=Homo sapiens OX=9606 GN=HSD17B4 PE=1 SV=3 (sp|P51659|DHB4_HUMAN)	sp|P51659|DHB4_HUMAN	80 kDa	TRUE	8	4	9	0
655	Cluster of Isoform 2 of Probable ubiquitin carboxyl-terminal hydrolase FAF-X OS=Homo sapiens OX=9606 GN=USP9X (sp|Q93008-1|USP9X_HUMAN)	sp|Q93008-1|USP9X_HUMAN [2]	290 kDa	TRUE	3	8	4	0
656	Cluster of Nucleobindin-1 (Fragment) OS=Homo sapiens OX=9606 GN=NUCB1 PE=1 SV=1 (tr|H7BZI1|H7BZI1_HUMAN)	tr|H7BZI1|H7BZI1_HUMAN [2]	35 kDa	TRUE	0	7	0	4
657	Cluster of Isoform 2 of Guanine nucleotide-binding protein G(I)/G(S)/G(T) subunit beta-1 OS=Homo sapiens OX=9606 GN=GNB1 (sp|P62873-2|GBB1_HUMAN)	sp|P62873-2|GBB1_HUMAN [3]	36 kDa	TRUE	7	2	12	0
658	Eukaryotic translation initiation factor 3 subunit G OS=Homo sapiens OX=9606 GN=EIF3G PE=1 SV=2	sp|O75821|EIF3G_HUMAN	36 kDa		6	1	4	0
659	Pregnancy-specific beta-1-glycoprotein 2 OS=Homo sapiens OX=9606 GN=PSG2 PE=2 SV=2	sp|P11465|PSG2_HUMAN	37 kDa	TRUE	7	12	7	11
660	26S proteasome regulatory subunit 7 OS=Homo sapiens OX=9606 GN=PSMC2 PE=1 SV=3	sp|P35998|PRS7_HUMAN	49 kDa		1	12	1	2
661	Isoform 2 of Cytosolic purine 5'-nucleotidase OS=Homo sapiens OX=9606 GN=NT5C2	sp|P49902-2|5NTC_HUMAN (+1)	61 kDa		5	8	1	6
662	Phosphopantothenate--cysteine ligase OS=Homo sapiens OX=9606 GN=PPCS PE=1 SV=2	sp|Q9HAB8|PPCS_HUMAN	34 kDa		2	4	3	0
663	Cold inducible RNA binding protein, isoform CRA_c OS=Homo sapiens OX=9606 GN=CIRBP PE=1 SV=1	tr|D6W5Y5|D6W5Y5_HUMAN	32 kDa		6	6	7	5
664	Cluster of RuvB-like 1 OS=Homo sapiens OX=9606 GN=RUVBL1 PE=1 SV=1 (sp|Q9Y265|RUVB1_HUMAN)	sp|Q9Y265|RUVB1_HUMAN [2]	50 kDa	TRUE	2	2	7	2
665	ATP-dependent RNA helicase A OS=Homo sapiens OX=9606 GN=DHX9 PE=1 SV=4	sp|Q08211|DHX9_HUMAN	141 kDa		3	2	0	2
666	Cluster of EF-hand domain-containing protein D1 OS=Homo sapiens OX=9606 GN=EFHD1 PE=1 SV=1 (sp|Q9BUP0|EFHD1_HUMAN)	sp|Q9BUP0|EFHD1_HUMAN	27 kDa	TRUE	2	2	4	2
667	Cluster of Cytochrome b-c1 complex subunit Rieske, mitochondrial OS=Homo sapiens OX=9606 GN=UQCRFS1 PE=1 SV=2 (sp|P47985|UCRI_HUMAN)	sp|P47985|UCRI_HUMAN	30 kDa	TRUE	2	0	4	0
668	Cluster of Actin-related protein 2/3 complex subunit 5 OS=Homo sapiens OX=9606 GN=ARPC5 PE=1 SV=3 (sp|O15511|ARPC5_HUMAN)	sp|O15511|ARPC5_HUMAN	16 kDa	TRUE	0	8	1	3
669	Cluster of Beta-hexosaminidase subunit alpha OS=Homo sapiens OX=9606 GN=HEXA PE=1 SV=2 (sp|P06865|HEXA_HUMAN)	sp|P06865|HEXA_HUMAN [3]	61 kDa	TRUE	0	12	0	2
670	TREMBL:Q3SZH5 (Bos taurus) Similar to Angiotensinogen	Q3SZH5	45 kDa		5	7	4	0
671	60S ribosomal protein L5 OS=Homo sapiens OX=9606 GN=RPL5 PE=1 SV=3	sp|P46777|RL5_HUMAN	34 kDa		2	10	2	3
672	Epiplakin OS=Homo sapiens OX=9606 GN=EPPK1 PE=1 SV=3	sp|P58107|EPIPL_HUMAN	556 kDa	TRUE	2	0	3	0
673	Isochorismatase domain-containing protein 1 OS=Homo sapiens OX=9606 GN=ISOC1 PE=1 SV=3	sp|Q96CN7|ISOC1_HUMAN	32 kDa		5	2	3	2
674	Cluster of Actin-related protein 2/3 complex subunit 3 OS=Homo sapiens OX=9606 GN=ARPC3 PE=1 SV=3 (sp|O15145|ARPC3_HUMAN)	sp|O15145|ARPC3_HUMAN	21 kDa	TRUE	4	3	3	4
675	Dynein light chain Tctex-type 1 OS=Homo sapiens OX=9606 GN=DYNLT1 PE=1 SV=1	sp|P63172|DYLT1_HUMAN	12 kDa		6	0	3	0
676	Cluster of Four and a half LIM domains protein 2 OS=Homo sapiens OX=9606 GN=FHL2 PE=1 SV=1 (tr|A0A0A0MSG2|A0A0A0MSG2_HUMAN)	tr|A0A0A0MSG2|A0A0A0MSG2_HUMAN	45 kDa	TRUE	3	1	3	0
677	Cluster of Thrombospondin-1 OS=Homo sapiens OX=9606 GN=THBS1 PE=1 SV=2 (sp|P07996|TSP1_HUMAN)	sp|P07996|TSP1_HUMAN	129 kDa	TRUE	1	0	2	0
678	Cluster of Gasdermin-E OS=Homo sapiens OX=9606 GN=GSDME PE=1 SV=2 (sp|O60443|GSDME_HUMAN)	sp|O60443|GSDME_HUMAN	55 kDa	TRUE	0	9	1	12
679	Cluster of Isoform 3 of Guanine deaminase OS=Homo sapiens OX=9606 GN=GDA (sp|Q9Y2T3-3|GUAD_HUMAN)	sp|Q9Y2T3-3|GUAD_HUMAN [2]	53 kDa	TRUE	11	1	7	0
680	Cluster of Phosphatidylinositol transfer protein beta isoform OS=Homo sapiens OX=9606 GN=PITPNB PE=1 SV=2 (sp|P48739|PIPNB_HUMAN)	sp|P48739|PIPNB_HUMAN [2]	32 kDa	TRUE	6	0	5	0
681	Cluster of Isoform 3 of NSFL1 cofactor p47 OS=Homo sapiens OX=9606 GN=NSFL1C (sp|Q9UNZ2-5|NSF1C_HUMAN)	sp|Q9UNZ2-5|NSF1C_HUMAN [3]	41 kDa	TRUE	3	7	0	0
682	Cluster of Isoform 2 of Lipopolysaccharide-responsive and beige-like anchor protein OS=Homo sapiens OX=9606 GN=LRBA (sp|P50851-2|LRBA_HUMAN)	sp|P50851-2|LRBA_HUMAN [3]	318 kDa	TRUE	0	6	0	4
683	SWISS-PROT:P50448 (Bos taurus) Factor XIIa inhibitor precursor	P50448	52 kDa	TRUE	9	2	5	3
684	Thioredoxin domain-containing protein 12 OS=Homo sapiens OX=9606 GN=TXNDC12 PE=1 SV=1	sp|O95881|TXD12_HUMAN	19 kDa		0	3	1	4
685	Prolyl endopeptidase OS=Homo sapiens OX=9606 GN=PREP PE=1 SV=2	sp|P48147|PPCE_HUMAN	81 kDa		2	6	4	7
686	Isoform 2 of Hydroxyacylglutathione hydrolase, mitochondrial OS=Homo sapiens OX=9606 GN=HAGH	sp|Q16775-2|GLO2_HUMAN	29 kDa		1	6	1	0
687	GDH/6PGL endoplasmic bifunctional protein OS=Homo sapiens OX=9606 GN=H6PD PE=1 SV=1	tr|R4GMU1|R4GMU1_HUMAN	90 kDa		1	7	0	7
688	Obg-like ATPase 1 OS=Homo sapiens OX=9606 GN=OLA1 PE=1 SV=2	sp|Q9NTK5|OLA1_HUMAN (+1)	45 kDa		7	7	6	3
689	Cluster of Isoform 2 of Prothymosin alpha OS=Homo sapiens OX=9606 GN=PTMA (sp|P06454-2|PTMA_HUMAN)	sp|P06454-2|PTMA_HUMAN [3]	12 kDa	TRUE	2	5	4	4
690	Cluster of Isoform 2 of Aspartate--tRNA ligase, cytoplasmic OS=Homo sapiens OX=9606 GN=DARS (sp|P14868-2|SYDC_HUMAN)	sp|P14868-2|SYDC_HUMAN [2]	46 kDa	TRUE	3	3	0	3
691	Cluster of Complement C1s subcomponent OS=Homo sapiens OX=9606 GN=C1S PE=1 SV=1 (sp|P09871|C1S_HUMAN)	sp|P09871|C1S_HUMAN	77 kDa	TRUE	0	10	0	8
692	TREMBL:Q3KUS7 (Bos taurus) Complement factor B	Q3KUS7	85 kDa	TRUE	5	5	0	0
693	Isoform 2 of Cathepsin S OS=Homo sapiens OX=9606 GN=CTSS	sp|P25774-2|CATS_HUMAN (+1)	32 kDa		5	7	6	0
694	Transcriptional activator protein Pur-alpha OS=Homo sapiens OX=9606 GN=PURA PE=1 SV=2	sp|Q00577|PURA_HUMAN	35 kDa		4	6	2	3
695	Cullin-2 OS=Homo sapiens OX=9606 GN=CUL2 PE=1 SV=1	tr|A0A0A0MTN0|A0A0A0MTN0_HUMAN	89 kDa		0	9	0	1
696	Apolipoprotein B-100 OS=Homo sapiens OX=9606 GN=APOB PE=1 SV=2	sp|P04114|APOB_HUMAN	516 kDa	TRUE	0	1	0	0
697	Cluster of Isoform 3 of Heterogeneous nuclear ribonucleoprotein Q OS=Homo sapiens OX=9606 GN=SYNCRIP (sp|O60506-3|HNRPQ_HUMAN)	sp|O60506-3|HNRPQ_HUMAN [2]	63 kDa	TRUE	4	3	4	3
698	Cluster of Low molecular weight phosphotyrosine protein phosphatase OS=Homo sapiens OX=9606 GN=ACP1 PE=1 SV=3 (sp|P24666|PPAC_HUMAN)	sp|P24666|PPAC_HUMAN [2]	18 kDa	TRUE	0	3	0	6
699	U6 snRNA-associated Sm-like protein LSm8 OS=Homo sapiens OX=9606 GN=LSM8 PE=1 SV=3	sp|O95777|LSM8_HUMAN	10 kDa		3	3	2	4
700	F-actin-capping protein subunit alpha-2 OS=Homo sapiens OX=9606 GN=CAPZA2 PE=1 SV=3	sp|P47755|CAZA2_HUMAN	33 kDa	TRUE	5	4	8	4
701	Alpha-N-acetylglucosaminidase OS=Homo sapiens OX=9606 GN=NAGLU PE=1 SV=2	sp|P54802|ANAG_HUMAN	82 kDa		2	6	0	5
702	Fatty acid-binding protein 5 OS=Homo sapiens OX=9606 GN=FABP5 PE=1 SV=3	sp|Q01469|FABP5_HUMAN	15 kDa		5	5	4	3
703	Isoform 2 of Collagen alpha-1(XIV) chain OS=Homo sapiens OX=9606 GN=COL14A1	sp|Q05707-2|COEA1_HUMAN (+2)	192 kDa	TRUE	3	1	1	1
704	Coiled-coil domain-containing protein 58 OS=Homo sapiens OX=9606 GN=CCDC58 PE=1 SV=1	sp|Q4VC31|CCD58_HUMAN	17 kDa		1	3	1	6
705	Thioredoxin domain-containing protein 17 OS=Homo sapiens OX=9606 GN=TXNDC17 PE=1 SV=1	sp|Q9BRA2|TXD17_HUMAN	14 kDa		4	11	3	3
706	LIM domain and actin-binding protein 1 OS=Homo sapiens OX=9606 GN=LIMA1 PE=1 SV=1	sp|Q9UHB6|LIMA1_HUMAN	85 kDa	TRUE	1	4	1	0
707	Glycoprotein hormones alpha chain OS=Homo sapiens OX=9606 GN=CGA PE=1 SV=1	tr|A0A0R4J2F0|A0A0R4J2F0_HUMAN	13 kDa		0	1	0	0
708	Cluster of Ubiquitin carboxyl-terminal hydrolase isozyme L3 OS=Homo sapiens OX=9606 GN=UCHL3 PE=1 SV=1 (sp|P15374|UCHL3_HUMAN)	sp|P15374|UCHL3_HUMAN	26 kDa	TRUE	4	4	3	0
709	Cluster of Isoform 3 of Peptidyl-prolyl cis-trans isomerase FKBP9 OS=Homo sapiens OX=9606 GN=FKBP9 (sp|O95302-3|FKBP9_HUMAN)	sp|O95302-3|FKBP9_HUMAN	69 kDa	TRUE	1	3	1	0
710	Isoform 2 of Tumor necrosis factor alpha-induced protein 8 OS=Homo sapiens OX=9606 GN=TNFAIP8	sp|O95379-2|TFIP8_HUMAN	22 kDa		5	6	0	0
711	Cluster of Coatomer subunit zeta-1 OS=Homo sapiens OX=9606 GN=COPZ1 PE=1 SV=1 (sp|P61923|COPZ1_HUMAN)	sp|P61923|COPZ1_HUMAN [2]	20 kDa	TRUE	2	7	4	5
712	Cluster of Isoform 2 of Calsyntenin-1 OS=Homo sapiens OX=9606 GN=CLSTN1 (sp|O94985-2|CSTN1_HUMAN)	sp|O94985-2|CSTN1_HUMAN	109 kDa	TRUE	2	9	1	6
713	Cluster of PDZ and LIM domain protein 5 OS=Homo sapiens OX=9606 GN=PDLIM5 PE=1 SV=5 (sp|Q96HC4|PDLI5_HUMAN)	sp|Q96HC4|PDLI5_HUMAN [3]	64 kDa	TRUE	2	3	2	0
714	Cluster of Ubiquitin-conjugating enzyme E2 D3 OS=Homo sapiens OX=9606 GN=UBE2D3 PE=1 SV=1 (sp|P61077|UB2D3_HUMAN)	sp|P61077|UB2D3_HUMAN [2]	17 kDa	TRUE	0	10	0	2
715	Cluster of Alpha-centractin OS=Homo sapiens OX=9606 GN=ACTR1A PE=1 SV=1 (sp|P61163|ACTZ_HUMAN)	sp|P61163|ACTZ_HUMAN	43 kDa	TRUE	4	8	2	0
716	Isoform 2 of Nardilysin OS=Homo sapiens OX=9606 GN=NRDC	sp|O43847-2|NRDC_HUMAN (+2)	139 kDa		2	1	2	1
717	Tissue alpha-L-fucosidase OS=Homo sapiens OX=9606 GN=FUCA1 PE=1 SV=4	sp|P04066|FUCO_HUMAN	54 kDa		1	8	2	3
718	Extracellular superoxide dismutase [Cu-Zn] OS=Homo sapiens OX=9606 GN=SOD3 PE=1 SV=2	sp|P08294|SODE_HUMAN	26 kDa		4	9	3	4
719	40S ribosomal protein S26 OS=Homo sapiens OX=9606 GN=RPS26 PE=1 SV=3	sp|P62854|RS26_HUMAN	13 kDa		0	6	2	4
720	Peptidyl-prolyl cis-trans isomerase FKBP4 OS=Homo sapiens OX=9606 GN=FKBP4 PE=1 SV=3	sp|Q02790|FKBP4_HUMAN	52 kDa		3	11	1	2
721	Isoform 2 of Septin-7 OS=Homo sapiens OX=9606 GN=SEPT7	sp|Q16181-2|SEPT7_HUMAN	51 kDa	TRUE	5	4	8	2
722	Isoform 3 of Leucyl-cystinyl aminopeptidase OS=Homo sapiens OX=9606 GN=LNPEP	sp|Q9UIQ6-3|LCAP_HUMAN	115 kDa		8	0	6	1
723	Cluster of RNA-binding motif protein, X chromosome (Fragment) OS=Homo sapiens OX=9606 GN=RBMX PE=1 SV=2 (tr|H0Y6E7|H0Y6E7_HUMAN)	tr|H0Y6E7|H0Y6E7_HUMAN	32 kDa	TRUE	4	5	3	3
724	Cluster of Exportin-1 OS=Homo sapiens OX=9606 GN=XPO1 PE=1 SV=1 (sp|O14980|XPO1_HUMAN)	sp|O14980|XPO1_HUMAN	123 kDa	TRUE	3	8	1	1
725	Cluster of Serine/threonine-protein kinase PAK 1 (Fragment) OS=Homo sapiens OX=9606 GN=PAK1 PE=1 SV=1 (tr|H0YCG5|H0YCG5_HUMAN)	tr|H0YCG5|H0YCG5_HUMAN	27 kDa	TRUE	0	2	0	0
726	Cluster of Isoform 2 of Transcription intermediary factor 1-beta OS=Homo sapiens OX=9606 GN=TRIM28 (sp|Q13263-2|TIF1B_HUMAN)	sp|Q13263-2|TIF1B_HUMAN	79 kDa	TRUE	0	3	0	0
727	Cluster of Eukaryotic translation initiation factor 3 subunit E OS=Homo sapiens OX=9606 GN=EIF3E PE=1 SV=1 (sp|P60228|EIF3E_HUMAN)	sp|P60228|EIF3E_HUMAN	52 kDa	TRUE	3	5	3	0
728	SWISS-PROT:P01966 (Bos taurus) Hemoglobin subunit alpha	P01966	15 kDa	TRUE	2	7	4	7
729	SWISS-PROT:P02777 (Bos taurus) similar to Platelet factor 4	P02777	24 kDa		2	6	0	8
730	Protein CutA OS=Homo sapiens OX=9606 GN=CUTA PE=1 SV=2	sp|O60888|CUTA_HUMAN	19 kDa		1	10	4	3
731	N(G),N(G)-dimethylarginine dimethylaminohydrolase 1 OS=Homo sapiens OX=9606 GN=DDAH1 PE=1 SV=3	sp|O94760|DDAH1_HUMAN	31 kDa		0	0	3	0
732	Cell division control protein 42 homolog OS=Homo sapiens OX=9606 GN=CDC42 PE=1 SV=2	sp|P60953|CDC42_HUMAN	21 kDa	TRUE	4	6	2	2
733	40S ribosomal protein S7 OS=Homo sapiens OX=9606 GN=RPS7 PE=1 SV=1	sp|P62081|RS7_HUMAN	22 kDa		0	5	1	4
734	60S ribosomal protein L30 OS=Homo sapiens OX=9606 GN=RPL30 PE=1 SV=2	sp|P62888|RL30_HUMAN	13 kDa		3	7	3	3
735	Teneurin-3 OS=Homo sapiens OX=9606 GN=TENM3 PE=2 SV=3	sp|Q9P273|TEN3_HUMAN	301 kDa	TRUE	3	0	6	0
736	ATPase inhibitor, mitochondrial OS=Homo sapiens OX=9606 GN=ATP5IF1 PE=1 SV=1	sp|Q9UII2|ATIF1_HUMAN	12 kDa		2	5	2	0
737	Porphobilinogen deaminase OS=Homo sapiens OX=9606 GN=HMBS PE=1 SV=1	tr|F5H345|F5H345_HUMAN	36 kDa	TRUE	5	7	5	2
738	Isoform 2 of Farnesyl pyrophosphate synthase OS=Homo sapiens OX=9606 GN=FDPS	sp|P14324-2|FPPS_HUMAN (+1)	41 kDa		1	2	0	3
739	Isoform 2 of 40S ribosomal protein S20 OS=Homo sapiens OX=9606 GN=RPS20	sp|P60866-2|RS20_HUMAN (+1)	16 kDa		1	0	1	2
740	Cluster of Stress-70 protein, mitochondrial OS=Homo sapiens OX=9606 GN=HSPA9 PE=1 SV=2 (sp|P38646|GRP75_HUMAN)	sp|P38646|GRP75_HUMAN	74 kDa	TRUE	1	8	1	4
741	Cluster of Growth factor receptor-bound protein 2 OS=Homo sapiens OX=9606 GN=GRB2 PE=1 SV=1 (sp|P62993|GRB2_HUMAN)	sp|P62993|GRB2_HUMAN	25 kDa	TRUE	3	1	2	0
742	Cluster of Dual specificity protein phosphatase 3 OS=Homo sapiens OX=9606 GN=DUSP3 PE=1 SV=1 (sp|P51452|DUS3_HUMAN)	sp|P51452|DUS3_HUMAN [2]	20 kDa	TRUE	5	0	5	2
743	Hexokinase-1 OS=Homo sapiens OX=9606 GN=HK1 PE=1 SV=1	tr|A0A2R8Y626|A0A2R8Y626_HUMAN	10 kDa		0	0	0	6
744	Cluster of Isoleucine--tRNA ligase, cytoplasmic OS=Homo sapiens OX=9606 GN=IARS PE=1 SV=2 (sp|P41252|SYIC_HUMAN)	sp|P41252|SYIC_HUMAN	145 kDa	TRUE	0	3	1	1
745	Activator of 90 kDa heat shock protein ATPase homolog 1 OS=Homo sapiens OX=9606 GN=AHSA1 PE=1 SV=1	sp|O95433|AHSA1_HUMAN	38 kDa		2	4	1	3
746	Histone H1.0 OS=Homo sapiens OX=9606 GN=H1F0 PE=1 SV=3	sp|P07305|H10_HUMAN	21 kDa		2	4	2	4
747	Isoform 3 of Histidine--tRNA ligase, cytoplasmic OS=Homo sapiens OX=9606 GN=HARS	sp|P12081-3|SYHC_HUMAN (+3)	50 kDa	TRUE	6	2	2	0
748	Heterogeneous nuclear ribonucleoprotein L OS=Homo sapiens OX=9606 GN=HNRNPL PE=1 SV=2	sp|P14866|HNRPL_HUMAN	64 kDa	TRUE	0	10	1	0
749	14-3-3 protein sigma OS=Homo sapiens OX=9606 GN=SFN PE=1 SV=1	sp|P31947|1433S_HUMAN	28 kDa	TRUE	1	4	3	3
750	Nuclear transport factor 2 OS=Homo sapiens OX=9606 GN=NUTF2 PE=1 SV=1	sp|P61970|NTF2_HUMAN	14 kDa		1	2	2	3
751	40S ribosomal protein S14 OS=Homo sapiens OX=9606 GN=RPS14 PE=1 SV=3	sp|P62263|RS14_HUMAN (+1)	16 kDa		0	5	0	2
752	Isoform 2 of A-kinase anchor protein 12 OS=Homo sapiens OX=9606 GN=AKAP12	sp|Q02952-2|AKA12_HUMAN (+2)	182 kDa		3	4	1	1
753	BRO1 domain-containing protein BROX OS=Homo sapiens OX=9606 GN=BROX PE=1 SV=1	sp|Q5VW32|BROX_HUMAN	46 kDa		2	9	3	3
754	Cluster of 3-hydroxyisobutyrate dehydrogenase, mitochondrial OS=Homo sapiens OX=9606 GN=HIBADH PE=1 SV=2 (sp|P31937|3HIDH_HUMAN)	sp|P31937|3HIDH_HUMAN	35 kDa	TRUE	4	9	2	4
755	Cleavage and polyadenylation specificity factor subunit 5 OS=Homo sapiens OX=9606 GN=NUDT21 PE=1 SV=1	sp|O43809|CPSF5_HUMAN	26 kDa		0	5	0	4
756	Cluster of Isoform 3 of CD44 antigen OS=Homo sapiens OX=9606 GN=CD44 (sp|P16070-3|CD44_HUMAN)	sp|P16070-3|CD44_HUMAN [5]	78 kDa	TRUE	0	0	1	0
757	Cluster of Peptidylprolyl isomerase OS=Homo sapiens OX=9606 GN=FKBP1A PE=1 SV=1 (tr|Q5W0X3|Q5W0X3_HUMAN)	tr|Q5W0X3|Q5W0X3_HUMAN	11 kDa	TRUE	4	4	3	2
758	Cluster of Isoform 2 of Nucleobindin-2 OS=Homo sapiens OX=9606 GN=NUCB2 (sp|P80303-2|NUCB2_HUMAN)	sp|P80303-2|NUCB2_HUMAN [3]	50 kDa	TRUE	3	7	0	2
759	Cluster of Glycine cleavage system H protein, mitochondrial OS=Homo sapiens OX=9606 GN=GCSH PE=1 SV=2 (sp|P23434|GCSH_HUMAN)	sp|P23434|GCSH_HUMAN	19 kDa	TRUE	4	7	4	0
760	Cluster of Importin subunit alpha-3 OS=Homo sapiens OX=9606 GN=KPNA4 PE=1 SV=1 (sp|O00629|IMA3_HUMAN)	sp|O00629|IMA3_HUMAN	58 kDa	TRUE	3	7	1	3
761	Cluster of Metalloproteinase inhibitor 1 OS=Homo sapiens OX=9606 GN=TIMP1 PE=1 SV=1 (sp|P01033|TIMP1_HUMAN)	sp|P01033|TIMP1_HUMAN [2]	23 kDa	TRUE	6	0	4	0
762	Cluster of Mitogen-activated protein kinase 14 OS=Homo sapiens OX=9606 GN=MAPK14 PE=1 SV=3 (sp|Q16539|MK14_HUMAN)	sp|Q16539|MK14_HUMAN	41 kDa	TRUE	0	2	0	0
763	Cluster of Isoform 3 of Dynactin subunit 1 OS=Homo sapiens OX=9606 GN=DCTN1 (sp|Q14203-3|DCTN1_HUMAN)	sp|Q14203-3|DCTN1_HUMAN [2]	137 kDa	TRUE	1	3	0	0
764	Cluster of Laminin subunit alpha-3 OS=Homo sapiens OX=9606 GN=LAMA3 PE=1 SV=2 (sp|Q16787|LAMA3_HUMAN)	sp|Q16787|LAMA3_HUMAN	367 kDa	TRUE	0	3	0	2
765	SWISS-PROT:Q28107 (Bos taurus) Coagulation factor V precursor	Q28107	249 kDa	TRUE	2	3	3	0
766	Isoform 2 of Eukaryotic translation initiation factor 4 gamma 2 OS=Homo sapiens OX=9606 GN=EIF4G2	sp|P78344-2|IF4G2_HUMAN (+1)	98 kDa		3	3	1	3
767	Isoform 2 of Transforming growth factor beta receptor type 3 OS=Homo sapiens OX=9606 GN=TGFBR3	sp|Q03167-2|TGBR3_HUMAN (+1)	93 kDa		2	5	5	0
768	Chromobox protein homolog 3 OS=Homo sapiens OX=9606 GN=CBX3 PE=1 SV=4	sp|Q13185|CBX3_HUMAN	21 kDa	TRUE	5	9	5	2
769	Prostaglandin E synthase 3 OS=Homo sapiens OX=9606 GN=PTGES3 PE=1 SV=1	sp|Q15185|TEBP_HUMAN	19 kDa		3	2	4	3
770	Glyoxylate reductase/hydroxypyruvate reductase OS=Homo sapiens OX=9606 GN=GRHPR PE=1 SV=1	sp|Q9UBQ7|GRHPR_HUMAN (+1)	36 kDa		1	6	1	5
771	Syndecan-1 OS=Homo sapiens OX=9606 GN=SDC1 PE=1 SV=3	sp|P18827|SDC1_HUMAN	32 kDa		4	2	5	0
772	Cluster of Isoform 2 of NEDD8-activating enzyme E1 regulatory subunit OS=Homo sapiens OX=9606 GN=NAE1 (sp|Q13564-2|ULA1_HUMAN)	sp|Q13564-2|ULA1_HUMAN	59 kDa	TRUE	2	7	2	2
773	Heterogeneous nuclear ribonucleoprotein H3 OS=Homo sapiens OX=9606 GN=HNRNPH3 PE=1 SV=2	sp|P31942|HNRH3_HUMAN	37 kDa		2	0	2	1
774	Cluster of Prostasin OS=Homo sapiens OX=9606 GN=PRSS8 PE=1 SV=1 (sp|Q16651|PRSS8_HUMAN)	sp|Q16651|PRSS8_HUMAN	36 kDa	TRUE	3	6	6	0
775	Cluster of Isoform 2 of Tissue factor pathway inhibitor 2 OS=Homo sapiens OX=9606 GN=TFPI2 (sp|P48307-2|TFPI2_HUMAN)	sp|P48307-2|TFPI2_HUMAN	26 kDa	TRUE	3	0	4	1
776	Cluster of Isoform 2 of cAMP-dependent protein kinase type II-alpha regulatory subunit OS=Homo sapiens OX=9606 GN=PRKAR2A (sp|P13861-2|KAP2_HUMAN)	sp|P13861-2|KAP2_HUMAN [2]	43 kDa	TRUE	0	6	4	5
777	Cluster of Collagen alpha-1(IV) chain OS=Homo sapiens OX=9606 GN=COL4A1 PE=1 SV=4 (sp|P02462|CO4A1_HUMAN)	sp|P02462|CO4A1_HUMAN [2]	161 kDa	TRUE	1	1	0	0
778	Cluster of Isoform 2 of Aldehyde dehydrogenase family 16 member A1 OS=Homo sapiens OX=9606 GN=ALDH16A1 (sp|Q8IZ83-2|A16A1_HUMAN)	sp|Q8IZ83-2|A16A1_HUMAN	33 kDa	TRUE	0	6	0	0
779	60S ribosomal protein L22 OS=Homo sapiens OX=9606 GN=RPL22 PE=1 SV=2	sp|P35268|RL22_HUMAN	15 kDa		0	14	0	4
780	Cluster of Twinfilin-1 OS=Homo sapiens OX=9606 GN=TWF1 PE=1 SV=3 (sp|Q12792|TWF1_HUMAN)	sp|Q12792|TWF1_HUMAN	40 kDa	TRUE	1	2	3	1
781	Isoform 2 of Protein TFG OS=Homo sapiens OX=9606 GN=TFG	sp|Q92734-2|TFG_HUMAN (+5)	43 kDa		0	5	1	1
782	Transcriptional activator protein Pur-beta OS=Homo sapiens OX=9606 GN=PURB PE=1 SV=3	sp|Q96QR8|PURB_HUMAN	33 kDa		3	7	4	2
783	Aconitate hydratase, mitochondrial OS=Homo sapiens OX=9606 GN=ACO2 PE=1 SV=2	sp|Q99798|ACON_HUMAN (+1)	85 kDa		0	3	0	3
784	Acetyl-CoA acetyltransferase, cytosolic OS=Homo sapiens OX=9606 GN=ACAT2 PE=1 SV=2	sp|Q9BWD1|THIC_HUMAN	41 kDa		2	9	0	3
785	Nuclear migration protein nudC OS=Homo sapiens OX=9606 GN=NUDC PE=1 SV=1	sp|Q9Y266|NUDC_HUMAN	38 kDa		5	3	2	1
786	Phosphoserine aminotransferase OS=Homo sapiens OX=9606 GN=PSAT1 PE=1 SV=2	sp|Q9Y617|SERC_HUMAN	40 kDa		3	4	3	1
787	Cluster of cAMP-dependent protein kinase catalytic subunit alpha OS=Homo sapiens OX=9606 GN=PRKACA PE=1 SV=2 (sp|P17612|KAPCA_HUMAN)	sp|P17612|KAPCA_HUMAN	41 kDa	TRUE	3	2	3	0
788	Cluster of Thimet oligopeptidase OS=Homo sapiens OX=9606 GN=THOP1 PE=1 SV=2 (sp|P52888|THOP1_HUMAN)	sp|P52888|THOP1_HUMAN [2]	79 kDa	TRUE	2	4	0	4
789	Cluster of BolA-like protein 2 OS=Homo sapiens OX=9606 GN=BOLA2 PE=1 SV=1 (sp|Q9H3K6|BOLA2_HUMAN)	sp|Q9H3K6|BOLA2_HUMAN	10 kDa	TRUE	0	7	1	3
790	Cluster of Lysosome-associated membrane glycoprotein 2 OS=Homo sapiens OX=9606 GN=LAMP2 PE=1 SV=2 (sp|P13473|LAMP2_HUMAN)	sp|P13473|LAMP2_HUMAN	45 kDa	TRUE	4	0	2	0
791	Cluster of 40S ribosomal protein S11 OS=Homo sapiens OX=9606 GN=RPS11 PE=1 SV=3 (sp|P62280|RS11_HUMAN)	sp|P62280|RS11_HUMAN	18 kDa	TRUE	0	2	0	3
792	Cluster of Isoform 4 of 3'(2'),5'-bisphosphate nucleotidase 1 OS=Homo sapiens OX=9606 GN=BPNT1 (sp|O95861-4|BPNT1_HUMAN)	sp|O95861-4|BPNT1_HUMAN [2]	29 kDa	TRUE	0	5	0	0
793	Cluster of 40S ribosomal protein S17 OS=Homo sapiens OX=9606 GN=RPS17 PE=1 SV=2 (sp|P08708|RS17_HUMAN)	sp|P08708|RS17_HUMAN [2]	16 kDa	TRUE	0	5	0	3
794	Interferon-induced protein with tetratricopeptide repeats 3 OS=Homo sapiens OX=9606 GN=IFIT3 PE=1 SV=1	sp|O14879|IFIT3_HUMAN	56 kDa		0	7	0	4
795	Tartrate-resistant acid phosphatase type 5 OS=Homo sapiens OX=9606 GN=ACP5 PE=1 SV=3	sp|P13686|PPA5_HUMAN	37 kDa		4	1	3	0
796	Metalloproteinase inhibitor 3 OS=Homo sapiens OX=9606 GN=TIMP3 PE=1 SV=2	sp|P35625|TIMP3_HUMAN	24 kDa		5	2	4	0
797	Isoform 2 of Isocitrate dehydrogenase [NADP], mitochondrial OS=Homo sapiens OX=9606 GN=IDH2	sp|P48735-2|IDHP_HUMAN (+1)	45 kDa	TRUE	0	5	1	1
798	NADH dehydrogenase [ubiquinone] 1 alpha subcomplex subunit 8 OS=Homo sapiens OX=9606 GN=NDUFA8 PE=1 SV=3	sp|P51970|NDUA8_HUMAN	20 kDa		5	0	5	0
799	Translin OS=Homo sapiens OX=9606 GN=TSN PE=1 SV=1	sp|Q15631|TSN_HUMAN	26 kDa		4	0	2	1
800	Aminopeptidase Q OS=Homo sapiens OX=9606 GN=LVRN PE=1 SV=4	sp|Q6Q4G3|AMPQ_HUMAN (+1)	113 kDa		5	5	0	4
801	THO complex subunit 4 OS=Homo sapiens OX=9606 GN=ALYREF PE=1 SV=3	sp|Q86V81|THOC4_HUMAN	27 kDa		0	3	2	1
802	START domain-containing protein 10 (Fragment) OS=Homo sapiens OX=9606 GN=STARD10 PE=1 SV=1	tr|H0YH17|H0YH17_HUMAN	16 kDa	TRUE	4	3	5	1
803	Cluster of Eukaryotic translation initiation factor 1 OS=Homo sapiens OX=9606 GN=EIF1 PE=1 SV=1 (sp|P41567|EIF1_HUMAN)	sp|P41567|EIF1_HUMAN [3]	13 kDa	TRUE	4	5	3	4
804	Cluster of CAD protein OS=Homo sapiens OX=9606 GN=CAD PE=1 SV=3 (sp|P27708|PYR1_HUMAN)	sp|P27708|PYR1_HUMAN [2]	243 kDa	TRUE	2	2	0	1
805	Cluster of 26S proteasome non-ATPase regulatory subunit 4 OS=Homo sapiens OX=9606 GN=PSMD4 PE=1 SV=1 (sp|P55036|PSMD4_HUMAN)	sp|P55036|PSMD4_HUMAN	41 kDa	TRUE	2	3	1	1
806	Cluster of ADP-sugar pyrophosphatase OS=Homo sapiens OX=9606 GN=NUDT5 PE=1 SV=1 (sp|Q9UKK9|NUDT5_HUMAN)	sp|Q9UKK9|NUDT5_HUMAN [2]	24 kDa	TRUE	1	3	0	0
807	Isoform 2 of Cleavage and polyadenylation specificity factor subunit 6 OS=Homo sapiens OX=9606 GN=CPSF6	sp|Q16630-2|CPSF6_HUMAN (+3)	63 kDa		0	0	0	2
808	Cluster of COP9 signalosome complex subunit 3 OS=Homo sapiens OX=9606 GN=COPS3 PE=1 SV=3 (sp|Q9UNS2|CSN3_HUMAN)	sp|Q9UNS2|CSN3_HUMAN	48 kDa	TRUE	5	4	0	0
809	Cluster of Branched-chain-amino-acid aminotransferase OS=Homo sapiens OX=9606 GN=BCAT2 PE=1 SV=1 (tr|M0QZ10|M0QZ10_HUMAN)	tr|M0QZ10|M0QZ10_HUMAN [2]	45 kDa	TRUE	1	6	0	0
810	Cluster of Collagen alpha-2(XI) chain (Fragment) OS=Homo sapiens OX=9606 GN=COL11A2 PE=1 SV=1 (tr|A0A140T9I7|A0A140T9I7_HUMAN)	tr|A0A140T9I7|A0A140T9I7_HUMAN	159 kDa	TRUE	0	0	0	1
811	Cluster of Lamina-associated polypeptide 2, isoforms beta/gamma OS=Homo sapiens OX=9606 GN=TMPO PE=1 SV=2 (sp|P42167|LAP2B_HUMAN)	sp|P42167|LAP2B_HUMAN	51 kDa	TRUE	7	0	7	0
812	SWISS-PROT:Q28085 (Bos taurus) Complement factor H precursor	Q28085	140 kDa		1	1	3	0
813	Proliferating cell nuclear antigen OS=Homo sapiens OX=9606 GN=PCNA PE=1 SV=1	sp|P12004|PCNA_HUMAN	29 kDa		2	0	1	0
814	Adenylosuccinate synthetase isozyme 2 OS=Homo sapiens OX=9606 GN=ADSS PE=1 SV=3	sp|P30520|PURA2_HUMAN	50 kDa		3	3	3	1
815	Cadherin-5 OS=Homo sapiens OX=9606 GN=CDH5 PE=1 SV=5	sp|P33151|CADH5_HUMAN	88 kDa		2	3	1	1
816	E3 ubiquitin/ISG15 ligase TRIM25 OS=Homo sapiens OX=9606 GN=TRIM25 PE=1 SV=2	sp|Q14258|TRI25_HUMAN	71 kDa		5	5	2	1
817	COP9 signalosome complex subunit 4 OS=Homo sapiens OX=9606 GN=COPS4 PE=1 SV=1	sp|Q9BT78|CSN4_HUMAN	46 kDa		4	4	0	2
818	GDP-fucose protein O-fucosyltransferase 1 OS=Homo sapiens OX=9606 GN=POFUT1 PE=1 SV=1	sp|Q9H488|OFUT1_HUMAN	44 kDa		1	9	0	1
819	FACT complex subunit SPT16 OS=Homo sapiens OX=9606 GN=SUPT16H PE=1 SV=1	sp|Q9Y5B9|SP16H_HUMAN	120 kDa		1	4	3	0
820	Pregnancy-specific beta-1-glycoprotein 5 OS=Homo sapiens OX=9606 GN=PSG5 PE=1 SV=1	tr|M0R1G9|M0R1G9_HUMAN	48 kDa	TRUE	5	16	8	11
821	Cluster of Intercellular adhesion molecule 1 OS=Homo sapiens OX=9606 GN=ICAM1 PE=1 SV=2 (sp|P05362|ICAM1_HUMAN)	sp|P05362|ICAM1_HUMAN	58 kDa	TRUE	3	3	2	3
822	Cluster of Alpha-soluble NSF attachment protein OS=Homo sapiens OX=9606 GN=NAPA PE=1 SV=3 (sp|P54920|SNAA_HUMAN)	sp|P54920|SNAA_HUMAN	33 kDa	TRUE	3	4	4	1
823	Fructose-1,6-bisphosphatase 1 OS=Homo sapiens OX=9606 GN=FBP1 PE=1 SV=5	sp|P09467|F16P1_HUMAN	37 kDa		2	2	1	1
824	Cluster of Sialic acid synthase OS=Homo sapiens OX=9606 GN=NANS PE=1 SV=2 (sp|Q9NR45|SIAS_HUMAN)	sp|Q9NR45|SIAS_HUMAN	40 kDa	TRUE	0	4	0	3
825	Cluster of Isoform 2 of Protein arginine N-methyltransferase 1 OS=Homo sapiens OX=9606 GN=PRMT1 (sp|Q99873-2|ANM1_HUMAN)	sp|Q99873-2|ANM1_HUMAN [4]	40 kDa	TRUE	1	6	2	0
826	Cluster of Cytochrome c oxidase subunit 5A, mitochondrial OS=Homo sapiens OX=9606 GN=COX5A PE=1 SV=2 (sp|P20674|COX5A_HUMAN)	sp|P20674|COX5A_HUMAN	17 kDa	TRUE	0	4	0	4
827	Cluster of Isoform 3 of Isthmin-2 OS=Homo sapiens OX=9606 GN=ISM2 (sp|Q6H9L7-3|ISM2_HUMAN)	sp|Q6H9L7-3|ISM2_HUMAN [2]	55 kDa	TRUE	0	9	0	1
828	Lysosomal alpha-mannosidase OS=Homo sapiens OX=9606 GN=MAN2B1 PE=1 SV=3	sp|O00754|MA2B1_HUMAN	114 kDa		1	4	2	0
829	Trafficking protein particle complex subunit 3 OS=Homo sapiens OX=9606 GN=TRAPPC3 PE=1 SV=1	sp|O43617|TPPC3_HUMAN (+1)	20 kDa		1	4	0	2
830	Barrier-to-autointegration factor OS=Homo sapiens OX=9606 GN=BANF1 PE=1 SV=1	sp|O75531|BAF_HUMAN	10 kDa		0	5	1	5
831	CD59 glycoprotein OS=Homo sapiens OX=9606 GN=CD59 PE=1 SV=1	sp|P13987|CD59_HUMAN (+3)	14 kDa		1	3	3	2
832	Trifunctional purine biosynthetic protein adenosine-3 OS=Homo sapiens OX=9606 GN=GART PE=1 SV=1	sp|P22102|PUR2_HUMAN	108 kDa		1	3	0	1
833	Isoform 1B of Beta-arrestin-1 OS=Homo sapiens OX=9606 GN=ARRB1	sp|P49407-2|ARRB1_HUMAN (+1)	46 kDa		1	6	1	4
834	40S ribosomal protein S23 OS=Homo sapiens OX=9606 GN=RPS23 PE=1 SV=3	sp|P62266|RS23_HUMAN	16 kDa		2	4	0	4
835	Isoform 2 of Protein PRRC1 OS=Homo sapiens OX=9606 GN=PRRC1	sp|Q96M27-2|PRRC1_HUMAN (+2)	49 kDa		2	1	3	0
836	Sulfiredoxin-1 OS=Homo sapiens OX=9606 GN=SRXN1 PE=1 SV=2	sp|Q9BYN0|SRXN1_HUMAN	14 kDa		0	6	1	5
837	Protein NipSnap homolog 3A OS=Homo sapiens OX=9606 GN=NIPSNAP3A PE=1 SV=2	sp|Q9UFN0|NPS3A_HUMAN	28 kDa		2	5	5	0
838	Laminin subunit beta-3 OS=Homo sapiens OX=9606 GN=LAMB3 PE=1 SV=1	sp|Q13751|LAMB3_HUMAN	130 kDa		0	2	0	1
839	Cluster of Isoform 2 of Proteasome activator complex subunit 3 OS=Homo sapiens OX=9606 GN=PSME3 (sp|P61289-2|PSME3_HUMAN)	sp|P61289-2|PSME3_HUMAN [4]	31 kDa	TRUE	4	0	5	0
840	Cluster of Electron transfer flavoprotein subunit alpha, mitochondrial (Fragment) OS=Homo sapiens OX=9606 GN=ETFA PE=1 SV=1 (tr|H0YKF0|H0YKF0_HUMAN)	tr|H0YKF0|H0YKF0_HUMAN	30 kDa	TRUE	3	0	4	0
841	Multifunctional procollagen lysine hydroxylase and glycosyltransferase LH3 OS=Homo sapiens OX=9606 GN=PLOD3 PE=1 SV=1	sp|O60568|PLOD3_HUMAN	85 kDa		1	2	1	4
842	Cluster of U1 small nuclear ribonucleoprotein A OS=Homo sapiens OX=9606 GN=SNRPA PE=1 SV=3 (sp|P09012|SNRPA_HUMAN)	sp|P09012|SNRPA_HUMAN	31 kDa	TRUE	2	0	0	0
843	Cluster of Protein phosphatase 1 regulatory subunit 14B OS=Homo sapiens OX=9606 GN=PPP1R14B PE=1 SV=3 (sp|Q96C90|PP14B_HUMAN)	sp|Q96C90|PP14B_HUMAN	16 kDa	TRUE	0	2	0	2
844	40S ribosomal protein S5 OS=Homo sapiens OX=9606 GN=RPS5 PE=1 SV=4	sp|P46782|RS5_HUMAN (+2)	23 kDa		0	4	0	6
845	Cluster of 6-pyruvoyl tetrahydrobiopterin synthase OS=Homo sapiens OX=9606 GN=PTS PE=1 SV=1 (sp|Q03393|PTPS_HUMAN)	sp|Q03393|PTPS_HUMAN	16 kDa	TRUE	0	5	0	2
846	Cluster of 40S ribosomal protein S10 OS=Homo sapiens OX=9606 GN=RPS10 PE=1 SV=1 (sp|P46783|RS10_HUMAN)	sp|P46783|RS10_HUMAN [5]	19 kDa	TRUE	0	1	1	1
847	Cluster of Eukaryotic translation initiation factor 3 subunit K OS=Homo sapiens OX=9606 GN=EIF3K PE=1 SV=1 (sp|Q9UBQ5|EIF3K_HUMAN)	sp|Q9UBQ5|EIF3K_HUMAN	25 kDa	TRUE	2	2	6	0
848	Cluster of Isoform 3 of Prolyl 3-hydroxylase 1 OS=Homo sapiens OX=9606 GN=P3H1 (sp|Q32P28-3|P3H1_HUMAN)	sp|Q32P28-3|P3H1_HUMAN	91 kDa	TRUE	1	4	0	5
849	Cluster of Protein CDV3 homolog OS=Homo sapiens OX=9606 GN=CDV3 PE=1 SV=1 (sp|Q9UKY7|CDV3_HUMAN)	sp|Q9UKY7|CDV3_HUMAN	27 kDa	TRUE	1	0	3	0
850	SWISS-PROT:P00978 (Bos taurus) AMBP protein precursor	P00978	39 kDa	TRUE	2	3	6	0
851	Semaphorin-7A OS=Homo sapiens OX=9606 GN=SEMA7A PE=1 SV=1	sp|O75326|SEM7A_HUMAN	75 kDa		3	1	3	2
852	ATP synthase subunit delta, mitochondrial OS=Homo sapiens OX=9606 GN=ATP5F1D PE=1 SV=2	sp|P30049|ATPD_HUMAN	17 kDa		1	5	0	1
853	Myotrophin OS=Homo sapiens OX=9606 GN=MTPN PE=1 SV=2	sp|P58546|MTPN_HUMAN	13 kDa		0	6	0	4
854	Enhancer of rudimentary homolog OS=Homo sapiens OX=9606 GN=ERH PE=1 SV=1	sp|P84090|ERH_HUMAN	12 kDa		0	3	0	3
855	Isoform 2 of Septin-2 OS=Homo sapiens OX=9606 GN=SEPT2	sp|Q15019-2|SEPT2_HUMAN (+2)	45 kDa		0	6	1	0
856	Elongin-B OS=Homo sapiens OX=9606 GN=ELOB PE=1 SV=1	sp|Q15370|ELOB_HUMAN	13 kDa		0	2	0	2
857	Microtubule-associated protein RP/EB family member 1 OS=Homo sapiens OX=9606 GN=MAPRE1 PE=1 SV=3	sp|Q15691|MARE1_HUMAN	30 kDa		4	3	4	3
858	Synaptic vesicle membrane protein VAT-1 homolog OS=Homo sapiens OX=9606 GN=VAT1 PE=1 SV=2	sp|Q99536|VAT1_HUMAN	42 kDa	TRUE	0	8	0	1
859	N-acetylneuraminate lyase OS=Homo sapiens OX=9606 GN=NPL PE=1 SV=1	sp|Q9BXD5|NPL_HUMAN	35 kDa		4	0	2	0
860	Ribosome maturation protein SBDS OS=Homo sapiens OX=9606 GN=SBDS PE=1 SV=4	sp|Q9Y3A5|SBDS_HUMAN	29 kDa		1	1	4	1
861	Junction plakoglobin OS=Homo sapiens OX=9606 GN=JUP PE=1 SV=3	sp|P14923|PLAK_HUMAN	82 kDa	TRUE	0	3	0	0
862	Isoform 2 of Plasminogen activator inhibitor 1 RNA-binding protein OS=Homo sapiens OX=9606 GN=SERBP1	sp|Q8NC51-2|PAIRB_HUMAN (+3)	44 kDa		0	3	3	2
863	Isoform 2 of NADH dehydrogenase [ubiquinone] 1 alpha subcomplex subunit 5 OS=Homo sapiens OX=9606 GN=NDUFA5	sp|Q16718-2|NDUA5_HUMAN (+3)	14 kDa		3	3	3	4
864	Isoform 2 of Malignant T-cell-amplified sequence 1 OS=Homo sapiens OX=9606 GN=MCTS1	sp|Q9ULC4-2|MCTS1_HUMAN (+2)	19 kDa		4	0	4	0
865	Isoform Del-701 of Signal transducer and activator of transcription 3 OS=Homo sapiens OX=9606 GN=STAT3	sp|P40763-2|STAT3_HUMAN (+3)	88 kDa		0	3	1	1
866	Isoform 6 of Apoptosis inhibitor 5 OS=Homo sapiens OX=9606 GN=API5	sp|Q9BZZ5-6|API5_HUMAN	58 kDa		3	4	1	4
867	Ubiquitin-like modifier-activating enzyme 5 OS=Homo sapiens OX=9606 GN=UBA5 PE=1 SV=1	sp|Q9GZZ9|UBA5_HUMAN (+2)	45 kDa		1	5	2	0
868	Cluster of Platelet-activating factor acetylhydrolase IB subunit gamma OS=Homo sapiens OX=9606 GN=PAFAH1B3 PE=1 SV=1 (sp|Q15102|PA1B3_HUMAN)	sp|Q15102|PA1B3_HUMAN	26 kDa	TRUE	1	2	2	1
869	Isoform 2 of Spectrin beta chain, non-erythrocytic 2 OS=Homo sapiens OX=9606 GN=SPTBN2	sp|O15020-2|SPTN2_HUMAN (+1)	268 kDa	TRUE	0	0	0	0
870	Cluster of Isoform 2 of Target of Myb protein 1 OS=Homo sapiens OX=9606 GN=TOM1 (sp|O60784-2|TOM1_HUMAN)	sp|O60784-2|TOM1_HUMAN [2]	54 kDa	TRUE	2	5	6	0
871	Cluster of 14 kDa phosphohistidine phosphatase OS=Homo sapiens OX=9606 GN=PHPT1 PE=1 SV=1 (sp|Q9NRX4|PHP14_HUMAN)	sp|Q9NRX4|PHP14_HUMAN [2]	14 kDa	TRUE	0	7	0	0
872	Cluster of Isoform 2 of Gamma-aminobutyric acid receptor-associated protein-like 1 OS=Homo sapiens OX=9606 GN=GABARAPL1 (sp|Q9H0R8-2|GBRL1_HUMAN)	sp|Q9H0R8-2|GBRL1_HUMAN [3]	17 kDa	TRUE	0	6	0	3
873	Cluster of Transgelin-3 OS=Homo sapiens OX=9606 GN=TAGLN3 PE=1 SV=2 (sp|Q9UI15|TAGL3_HUMAN)	sp|Q9UI15|TAGL3_HUMAN [2]	22 kDa	TRUE	0	0	3	6
874	Cluster of Metallothionein-2 OS=Homo sapiens OX=9606 GN=MT2A PE=1 SV=1 (sp|P02795|MT2_HUMAN)	sp|P02795|MT2_HUMAN	6 kDa	TRUE	0	4	4	0
875	Cluster of Isoform 2 of Acyl-protein thioesterase 1 OS=Homo sapiens OX=9606 GN=LYPLA1 (sp|O75608-2|LYPA1_HUMAN)	sp|O75608-2|LYPA1_HUMAN [3]	23 kDa	TRUE	2	4	2	0
876	Cluster of Isoform 3 of Echinoderm microtubule-associated protein-like 2 OS=Homo sapiens OX=9606 GN=EML2 (sp|O95834-3|EMAL2_HUMAN)	sp|O95834-3|EMAL2_HUMAN	92 kDa	TRUE	0	4	0	3
877	Cluster of 40S ribosomal protein S9 OS=Homo sapiens OX=9606 GN=RPS9 PE=1 SV=3 (sp|P46781|RS9_HUMAN)	sp|P46781|RS9_HUMAN [2]	23 kDa	TRUE	0	1	0	2
878	Cluster of UDP-glucose 6-dehydrogenase OS=Homo sapiens OX=9606 GN=UGDH PE=1 SV=1 (sp|O60701|UGDH_HUMAN)	sp|O60701|UGDH_HUMAN	55 kDa	TRUE	0	5	0	4
879	(Bos taurus) 44 kDa protein	ENSEMBL:ENSBTAP00000024466	44 kDa		2	3	1	0
880	Na(+)/H(+) exchange regulatory cofactor NHE-RF1 OS=Homo sapiens OX=9606 GN=SLC9A3R1 PE=1 SV=4	sp|O14745|NHRF1_HUMAN	39 kDa		0	2	1	0
881	Asparagine--tRNA ligase, cytoplasmic OS=Homo sapiens OX=9606 GN=NARS PE=1 SV=1	sp|O43776|SYNC_HUMAN	63 kDa		0	2	0	1
882	Sorting nexin-3 OS=Homo sapiens OX=9606 GN=SNX3 PE=1 SV=3	sp|O60493|SNX3_HUMAN	19 kDa	TRUE	0	1	1	0
883	Endothelial differentiation-related factor 1 OS=Homo sapiens OX=9606 GN=EDF1 PE=1 SV=1	sp|O60869|EDF1_HUMAN	16 kDa		0	6	2	2
884	Isoform Short of Beta-1,4-galactosyltransferase 1 OS=Homo sapiens OX=9606 GN=B4GALT1	sp|P15291-2|B4GT1_HUMAN (+1)	43 kDa		3	4	4	0
885	Flavin reductase (NADPH) OS=Homo sapiens OX=9606 GN=BLVRB PE=1 SV=3	sp|P30043|BLVRB_HUMAN	22 kDa		3	3	3	1
886	Dystroglycan OS=Homo sapiens OX=9606 GN=DAG1 PE=1 SV=2	sp|Q14118|DAG1_HUMAN	97 kDa	TRUE	0	5	0	2
887	Tubulin polymerization-promoting protein family member 3 OS=Homo sapiens OX=9606 GN=TPPP3 PE=1 SV=1	sp|Q9BW30|TPPP3_HUMAN	19 kDa		4	0	5	1
888	Isoform 3 of Xaa-Pro aminopeptidase 1 OS=Homo sapiens OX=9606 GN=XPNPEP1	sp|Q9NQW7-3|XPP1_HUMAN	75 kDa	TRUE	1	4	0	2
889	NADH dehydrogenase [ubiquinone] flavoprotein 2, mitochondrial OS=Homo sapiens OX=9606 GN=NDUFV2 PE=1 SV=1	tr|E7EPT4|E7EPT4_HUMAN	28 kDa		4	2	3	1
890	Calcyclin-binding protein OS=Homo sapiens OX=9606 GN=CACYBP PE=1 SV=2	sp|Q9HB71|CYBP_HUMAN	26 kDa		1	2	0	1
891	Cluster of Enolase-phosphatase E1 OS=Homo sapiens OX=9606 GN=ENOPH1 PE=1 SV=1 (sp|Q9UHY7|ENOPH_HUMAN)	sp|Q9UHY7|ENOPH_HUMAN	29 kDa	TRUE	4	2	3	1
892	Dipeptidyl peptidase 1 OS=Homo sapiens OX=9606 GN=CTSC PE=1 SV=2	sp|P53634|CATC_HUMAN	52 kDa		1	1	0	1
893	Zinc finger ZZ-type and EF-hand domain-containing protein 1 OS=Homo sapiens OX=9606 GN=ZZEF1 PE=1 SV=6	sp|O43149|ZZEF1_HUMAN	331 kDa	TRUE	0	1	0	0
894	Cluster of Dihydropteridine reductase OS=Homo sapiens OX=9606 GN=QDPR PE=1 SV=2 (sp|P09417|DHPR_HUMAN)	sp|P09417|DHPR_HUMAN	26 kDa	TRUE	2	3	2	3
895	Cluster of Eukaryotic translation elongation factor 1 epsilon-1 OS=Homo sapiens OX=9606 GN=EEF1E1 PE=1 SV=1 (sp|O43324|MCA3_HUMAN)	sp|O43324|MCA3_HUMAN	20 kDa	TRUE	1	3	2	0
896	Cluster of Isoform 2 of Latent-transforming growth factor beta-binding protein 3 OS=Homo sapiens OX=9606 GN=LTBP3 (sp|Q9NS15-2|LTBP3_HUMAN)	sp|Q9NS15-2|LTBP3_HUMAN	134 kDa	TRUE	1	1	0	0
897	Cluster of Isoform 2 of Septin-9 OS=Homo sapiens OX=9606 GN=SEPT9 (sp|Q9UHD8-2|SEPT9_HUMAN)	sp|Q9UHD8-2|SEPT9_HUMAN [4]	64 kDa	TRUE	1	2	1	0
898	Cluster of Ubiquitin-conjugating enzyme E2 variant 2 OS=Homo sapiens OX=9606 GN=UBE2V2 PE=1 SV=4 (sp|Q15819|UB2V2_HUMAN)	sp|Q15819|UB2V2_HUMAN [2]	16 kDa	TRUE	0	7	2	2
899	Cluster of Isoform Beta of Heat shock protein 105 kDa OS=Homo sapiens OX=9606 GN=HSPH1 (sp|Q92598-2|HS105_HUMAN)	sp|Q92598-2|HS105_HUMAN [2]	92 kDa	TRUE	0	2	0	2
900	Cluster of Isoform 2 of Sorting nexin-2 OS=Homo sapiens OX=9606 GN=SNX2 (sp|O60749-2|SNX2_HUMAN)	sp|O60749-2|SNX2_HUMAN [2]	46 kDa	TRUE	0	5	3	2
901	Cluster of Cell cycle and apoptosis regulator protein 2 OS=Homo sapiens OX=9606 GN=CCAR2 PE=1 SV=2 (sp|Q8N163|CCAR2_HUMAN)	sp|Q8N163|CCAR2_HUMAN	103 kDa	TRUE	0	5	1	0
902	Eukaryotic initiation factor 4A-III OS=Homo sapiens OX=9606 GN=EIF4A3 PE=1 SV=4	sp|P38919|IF4A3_HUMAN	47 kDa	TRUE	0	7	0	1
903	C-X-C motif chemokine 5 OS=Homo sapiens OX=9606 GN=CXCL5 PE=1 SV=1	sp|P42830|CXCL5_HUMAN	12 kDa	TRUE	3	0	3	0
904	U6 snRNA-associated Sm-like protein LSm3 OS=Homo sapiens OX=9606 GN=LSM3 PE=1 SV=2	sp|P62310|LSM3_HUMAN	12 kDa		0	6	2	4
905	S-phase kinase-associated protein 1 OS=Homo sapiens OX=9606 GN=SKP1 PE=1 SV=2	sp|P63208|SKP1_HUMAN	19 kDa		4	0	4	0
906	Pregnancy-specific beta-1-glycoprotein 11 OS=Homo sapiens OX=9606 GN=PSG11 PE=2 SV=3	sp|Q9UQ72|PSG11_HUMAN	37 kDa	TRUE	3	7	2	3
907	V-type proton ATPase subunit B, brain isoform (Fragment) OS=Homo sapiens OX=9606 GN=ATP6V1B2 PE=1 SV=1	tr|H0YC04|H0YC04_HUMAN	21 kDa	TRUE	3	1	1	3
908	Ubiquitin-fold modifier 1 OS=Homo sapiens OX=9606 GN=UFM1 PE=1 SV=1	sp|P61960|UFM1_HUMAN	9 kDa		0	7	4	2
909	Isoform 2 of Small nuclear ribonucleoprotein Sm D3 OS=Homo sapiens OX=9606 GN=SNRPD3	sp|P62318-2|SMD3_HUMAN (+1)	13 kDa		1	2	2	2
910	Isoform 2 of N-alpha-acetyltransferase 25, NatB auxiliary subunit OS=Homo sapiens OX=9606 GN=NAA25	sp|Q14CX7-2|NAA25_HUMAN (+1)	99 kDa	TRUE	0	2	0	0
911	Neutrophil defensin 1 OS=Homo sapiens OX=9606 GN=DEFA1 PE=1 SV=1	sp|P59665|DEF1_HUMAN (+1)	10 kDa		3	2	2	2
912	Peptidyl-prolyl cis-trans isomerase FKBP1A OS=Homo sapiens OX=9606 GN=FKBP1A PE=4 SV=1	tr|A0A087WTS4|A0A087WTS4_HUMAN	11 kDa		0	4	0	3
913	V-type proton ATPase subunit B, kidney isoform OS=Homo sapiens OX=9606 GN=ATP6V1B1 PE=1 SV=3	sp|P15313|VATB1_HUMAN (+1)	57 kDa	TRUE	1	2	1	1
914	Spectrin beta chain, non-erythrocytic 4 OS=Homo sapiens OX=9606 GN=SPTBN4 PE=1 SV=2	sp|Q9H254|SPTN4_HUMAN (+1)	289 kDa	TRUE	0	1	0	0
915	Isoform 4 of Protein O-GlcNAcase OS=Homo sapiens OX=9606 GN=OGA	sp|O60502-4|OGA_HUMAN (+1)	97 kDa		0	0	1	0
916	Kelch-like protein 12 OS=Homo sapiens OX=9606 GN=KLHL12 PE=1 SV=2	sp|Q53G59|KLH12_HUMAN	63 kDa		1	0	0	1
917	DnaJ homolog subfamily C member 13 OS=Homo sapiens OX=9606 GN=DNAJC13 PE=1 SV=5	sp|O75165|DJC13_HUMAN	254 kDa	TRUE	0	0	2	2
918	Cluster of Uncharacterized protein (Fragment) OS=Homo sapiens OX=9606 PE=1 SV=8 (tr|H7C2Y5|H7C2Y5_HUMAN)	tr|H7C2Y5|H7C2Y5_HUMAN	19 kDa	TRUE	0	1	0	0
919	Cluster of Oxysterol-binding protein 1 OS=Homo sapiens OX=9606 GN=OSBP PE=1 SV=1 (sp|P22059|OSBP1_HUMAN)	sp|P22059|OSBP1_HUMAN	89 kDa	TRUE	0	3	0	0
920	3-hydroxyacyl-CoA dehydrogenase type-2 OS=Homo sapiens OX=9606 GN=HSD17B10 PE=1 SV=3	sp|Q99714|HCD2_HUMAN	27 kDa		0	0	2	0
921	Neurofilament medium polypeptide OS=Homo sapiens OX=9606 GN=NEFM PE=1 SV=3	sp|P07197|NFM_HUMAN (+1)	102 kDa	TRUE	0	0	0	0
922	Cluster of Cytochrome c oxidase subunit 6B1 OS=Homo sapiens OX=9606 GN=COX6B1 PE=1 SV=2 (sp|P14854|CX6B1_HUMAN)	sp|P14854|CX6B1_HUMAN	10 kDa	TRUE	1	3	2	0
923	Cluster of (Bos taurus) similar to afamin (REFSEQ:XP_585019)	REFSEQ:XP_585019	70 kDa	TRUE	0	4	2	0
924	Cluster of Isoform 3 of Myoferlin OS=Homo sapiens OX=9606 GN=MYOF (sp|Q9NZM1-3|MYOF_HUMAN)	sp|Q9NZM1-3|MYOF_HUMAN	233 kDa	TRUE	0	3	0	1
925	Cluster of NAD-dependent malic enzyme, mitochondrial OS=Homo sapiens OX=9606 GN=ME2 PE=1 SV=1 (sp|P23368|MAOM_HUMAN)	sp|P23368|MAOM_HUMAN [6]	65 kDa	TRUE	5	1	1	0
926	Cluster of Isoform 2 of Inorganic pyrophosphatase 2, mitochondrial OS=Homo sapiens OX=9606 GN=PPA2 (sp|Q9H2U2-2|IPYR2_HUMAN)	sp|Q9H2U2-2|IPYR2_HUMAN [2]	40 kDa	TRUE	2	1	2	0
927	Cluster of Fumarylacetoacetase OS=Homo sapiens OX=9606 GN=FAH PE=1 SV=2 (sp|P16930|FAAA_HUMAN)	sp|P16930|FAAA_HUMAN	46 kDa	TRUE	1	2	1	0
928	Cluster of Isoform 2 of Adipocyte plasma membrane-associated protein OS=Homo sapiens OX=9606 GN=APMAP (sp|Q9HDC9-2|APMAP_HUMAN)	sp|Q9HDC9-2|APMAP_HUMAN [2]	32 kDa	TRUE	3	1	4	0
929	Cluster of Clusterin (Fragment) OS=Homo sapiens OX=9606 GN=CLU PE=1 SV=1 (tr|H0YC35|H0YC35_HUMAN)	tr|H0YC35|H0YC35_HUMAN [2]	34 kDa	TRUE	0	3	0	2
930	Cluster of Follistatin-related protein 1 OS=Homo sapiens OX=9606 GN=FSTL1 PE=1 SV=1 (sp|Q12841|FSTL1_HUMAN)	sp|Q12841|FSTL1_HUMAN	35 kDa	TRUE	0	6	0	0
931	Cluster of Isoform 3 of Histone-binding protein RBBP4 OS=Homo sapiens OX=9606 GN=RBBP4 (sp|Q09028-3|RBBP4_HUMAN)	sp|Q09028-3|RBBP4_HUMAN [2]	46 kDa	TRUE	0	2	0	0
932	Adrenodoxin, mitochondrial OS=Homo sapiens OX=9606 GN=FDX1 PE=1 SV=1	sp|P10109|ADX_HUMAN	19 kDa		2	2	0	4
933	S-adenosylmethionine synthase isoform type-2 OS=Homo sapiens OX=9606 GN=MAT2A PE=1 SV=1	sp|P31153|METK2_HUMAN	44 kDa	TRUE	1	4	1	2
934	Histidine triad nucleotide-binding protein 2, mitochondrial OS=Homo sapiens OX=9606 GN=HINT2 PE=1 SV=1	sp|Q9BX68|HINT2_HUMAN	17 kDa		0	5	0	5
935	Disco-interacting protein 2 homolog B OS=Homo sapiens OX=9606 GN=DIP2B PE=1 SV=3	sp|Q9P265|DIP2B_HUMAN	171 kDa		0	3	0	0
936	Osteoclast-stimulating factor 1 OS=Homo sapiens OX=9606 GN=OSTF1 PE=1 SV=2	sp|Q92882|OSTF1_HUMAN	24 kDa		0	1	2	1
937	Cluster of 3 beta-hydroxysteroid dehydrogenase/Delta 5-->4-isomerase type 1 OS=Homo sapiens OX=9606 GN=HSD3B1 PE=1 SV=2 (sp|P14060|3BHS1_HUMAN)	sp|P14060|3BHS1_HUMAN	42 kDa	TRUE	1	2	1	1
938	Glycerol-3-phosphate dehydrogenase 1-like protein OS=Homo sapiens OX=9606 GN=GPD1L PE=1 SV=1	sp|Q8N335|GPD1L_HUMAN	38 kDa		0	3	1	0
939	Acyl-protein thioesterase 2 OS=Homo sapiens OX=9606 GN=LYPLA2 PE=1 SV=1	sp|O95372|LYPA2_HUMAN	25 kDa		0	1	0	0
940	Alpha-aminoadipic semialdehyde dehydrogenase (Fragment) OS=Homo sapiens OX=9606 GN=ALDH7A1 PE=1 SV=1	tr|A0A1B0GVU0|A0A1B0GVU0_HUMAN	17 kDa	TRUE	0	3	1	3
941	Myocardin-related transcription factor B (Fragment) OS=Homo sapiens OX=9606 GN=MRTFB PE=1 SV=1	tr|I3L2A0|I3L2A0_HUMAN	21 kDa	TRUE	1	0	1	0
942	Cluster of Complement decay-accelerating factor OS=Homo sapiens OX=9606 GN=CD55 PE=1 SV=2 (tr|H7BY55|H7BY55_HUMAN)	tr|H7BY55|H7BY55_HUMAN	59 kDa	TRUE	0	0	0	0
943	Cluster of Pregnancy-specific beta-1-glycoprotein 1 (Fragment) OS=Homo sapiens OX=9606 GN=PSG1 PE=1 SV=1 (tr|M0QZQ1|M0QZQ1_HUMAN)	tr|M0QZQ1|M0QZQ1_HUMAN	27 kDa	TRUE	0	5	0	0
944	Cluster of Isoform 2 of Programmed cell death protein 5 OS=Homo sapiens OX=9606 GN=PDCD5 (sp|O14737-2|PDCD5_HUMAN)	sp|O14737-2|PDCD5_HUMAN	15 kDa	TRUE	0	3	0	2
945	Cluster of 40S ribosomal protein S13 OS=Homo sapiens OX=9606 GN=RPS13 PE=1 SV=2 (sp|P62277|RS13_HUMAN)	sp|P62277|RS13_HUMAN	17 kDa	TRUE	0	5	0	2
946	Ubiquitin/ISG15-conjugating enzyme E2 L6 OS=Homo sapiens OX=9606 GN=UBE2L6 PE=1 SV=4	sp|O14933|UB2L6_HUMAN	18 kDa		0	3	0	4
947	NADH dehydrogenase [ubiquinone] iron-sulfur protein 6, mitochondrial OS=Homo sapiens OX=9606 GN=NDUFS6 PE=1 SV=1	sp|O75380|NDUS6_HUMAN	14 kDa		0	5	0	4
948	Eukaryotic translation initiation factor 5 OS=Homo sapiens OX=9606 GN=EIF5 PE=1 SV=2	sp|P55010|IF5_HUMAN	49 kDa		0	3	0	1
949	Isoform 2 of Sorting nexin-12 OS=Homo sapiens OX=9606 GN=SNX12	sp|Q9UMY4-2|SNX12_HUMAN (+2)	19 kDa	TRUE	0	2	0	1
950	Isoform 2 of Protein kinase C and casein kinase substrate in neurons protein 2 OS=Homo sapiens OX=9606 GN=PACSIN2	sp|Q9UNF0-2|PACN2_HUMAN (+2)	51 kDa	TRUE	0	5	2	3
951	TREMBL:Q1RMN8 (Bos taurus) Similar to Immunoglobulin lambda-like polypeptide 1	Q1RMN8	25 kDa		0	2	2	0
952	Zyxin OS=Homo sapiens OX=9606 GN=ZYX PE=1 SV=1	sp|Q15942|ZYX_HUMAN	61 kDa		3	4	1	0
953	Isoform 2 of Prostaglandin reductase 1 OS=Homo sapiens OX=9606 GN=PTGR1	sp|Q14914-2|PTGR1_HUMAN (+2)	33 kDa	TRUE	3	0	3	0
954	C-1-tetrahydrofolate synthase, cytoplasmic OS=Homo sapiens OX=9606 GN=MTHFD1 PE=1 SV=3	sp|P11586|C1TC_HUMAN (+1)	102 kDa		0	2	0	1
955	DnaJ homolog subfamily C member 3 OS=Homo sapiens OX=9606 GN=DNAJC3 PE=1 SV=1	sp|Q13217|DNJC3_HUMAN	58 kDa		1	2	0	2
956	Vacuolar protein sorting-associated protein VTA1 homolog OS=Homo sapiens OX=9606 GN=VTA1 PE=1 SV=1	sp|Q9NP79|VTA1_HUMAN (+1)	34 kDa		2	1	0	2
957	Complement component 1 Q subcomponent-binding protein, mitochondrial OS=Homo sapiens OX=9606 GN=C1QBP PE=1 SV=1	sp|Q07021|C1QBP_HUMAN	31 kDa		4	0	4	0
958	Isoform 2 of Nucleosome assembly protein 1-like 4 OS=Homo sapiens OX=9606 GN=NAP1L4	sp|Q99733-2|NP1L4_HUMAN (+2)	44 kDa		0	3	0	9
959	Cluster of Sequestosome-1 OS=Homo sapiens OX=9606 GN=SQSTM1 PE=1 SV=1 (sp|Q13501|SQSTM_HUMAN)	sp|Q13501|SQSTM_HUMAN	48 kDa	TRUE	2	0	2	0
960	Regulation of nuclear pre-mRNA domain-containing protein 1B OS=Homo sapiens OX=9606 GN=RPRD1B PE=1 SV=1	sp|Q9NQG5|RPR1B_HUMAN	37 kDa		0	0	3	1
961	Cluster of Calpain-2 catalytic subunit OS=Homo sapiens OX=9606 GN=CAPN2 PE=1 SV=6 (sp|P17655|CAN2_HUMAN)	sp|P17655|CAN2_HUMAN	80 kDa	TRUE	3	3	0	1
962	Cluster of NEDD8 OS=Homo sapiens OX=9606 GN=NEDD8 PE=1 SV=1 (sp|Q15843|NEDD8_HUMAN)	sp|Q15843|NEDD8_HUMAN [2]	9 kDa	TRUE	0	5	0	0
963	Cluster of RuvB-like 2 OS=Homo sapiens OX=9606 GN=RUVBL2 PE=1 SV=3 (sp|Q9Y230|RUVB2_HUMAN)	sp|Q9Y230|RUVB2_HUMAN	51 kDa	TRUE	0	2	2	0
964	Cluster of Inter-alpha-trypsin inhibitor heavy chain H5 OS=Homo sapiens OX=9606 GN=ITIH5 PE=2 SV=2 (sp|Q86UX2|ITIH5_HUMAN)	sp|Q86UX2|ITIH5_HUMAN [2]	105 kDa	TRUE	0	3	0	0
965	Cluster of Exportin-7 OS=Homo sapiens OX=9606 GN=XPO7 PE=1 SV=3 (sp|Q9UIA9|XPO7_HUMAN)	sp|Q9UIA9|XPO7_HUMAN [2]	124 kDa	TRUE	2	2	0	1
966	Cluster of Platelet-activating factor acetylhydrolase IB subunit alpha OS=Homo sapiens OX=9606 GN=PAFAH1B1 PE=1 SV=2 (sp|P43034|LIS1_HUMAN)	sp|P43034|LIS1_HUMAN	47 kDa	TRUE	2	5	1	0
967	Cluster of Phenylalanine--tRNA ligase alpha subunit (Fragment) OS=Homo sapiens OX=9606 GN=FARSA PE=1 SV=8 (tr|K7EPH2|K7EPH2_HUMAN)	tr|K7EPH2|K7EPH2_HUMAN [2]	43 kDa	TRUE	0	2	0	4
968	Cluster of Isoform 2 of NEDD8-activating enzyme E1 catalytic subunit OS=Homo sapiens OX=9606 GN=UBA3 (sp|Q8TBC4-2|UBA3_HUMAN)	sp|Q8TBC4-2|UBA3_HUMAN [2]	50 kDa	TRUE	2	6	0	0
969	Cluster of Isoform 2 of Eukaryotic peptide chain release factor GTP-binding subunit ERF3A OS=Homo sapiens OX=9606 GN=GSPT1 (sp|P15170-2|ERF3A_HUMAN)	sp|P15170-2|ERF3A_HUMAN [2]	69 kDa	TRUE	0	0	0	1
970	Isoform 2 of Procollagen-lysine,2-oxoglutarate 5-dioxygenase 2 OS=Homo sapiens OX=9606 GN=PLOD2	sp|O00469-2|PLOD2_HUMAN (+2)	87 kDa		2	2	2	0
971	von Willebrand factor A domain-containing protein 5A OS=Homo sapiens OX=9606 GN=VWA5A PE=2 SV=2	sp|O00534|VMA5A_HUMAN	86 kDa		1	4	0	2
972	Isoform L-APP752 of Amyloid-beta A4 protein OS=Homo sapiens OX=9606 GN=APP	sp|P05067-9|A4_HUMAN (+1)	85 kDa	TRUE	0	3	1	2
973	Replication protein A 14 kDa subunit OS=Homo sapiens OX=9606 GN=RPA3 PE=1 SV=1	sp|P35244|RFA3_HUMAN	14 kDa		0	3	0	3
974	Caspase-3 OS=Homo sapiens OX=9606 GN=CASP3 PE=1 SV=2	sp|P42574|CASP3_HUMAN	32 kDa		4	1	3	0
975	Protein SEC13 homolog OS=Homo sapiens OX=9606 GN=SEC13 PE=1 SV=3	sp|P55735|SEC13_HUMAN	36 kDa		2	0	4	0
976	40S ribosomal protein S25 OS=Homo sapiens OX=9606 GN=RPS25 PE=1 SV=1	sp|P62851|RS25_HUMAN	14 kDa		0	2	1	3
977	Cystatin-M OS=Homo sapiens OX=9606 GN=CST6 PE=1 SV=1	sp|Q15828|CYTM_HUMAN	17 kDa		0	6	0	0
978	A disintegrin and metalloproteinase with thrombospondin motifs 1 OS=Homo sapiens OX=9606 GN=ADAMTS1 PE=1 SV=4	sp|Q9UHI8|ATS1_HUMAN	105 kDa		2	3	1	0
979	Peptidyl-prolyl cis-trans isomerase-like 1 OS=Homo sapiens OX=9606 GN=PPIL1 PE=1 SV=1	sp|Q9Y3C6|PPIL1_HUMAN	18 kDa		0	6	0	0
980	Interleukin-8 OS=Homo sapiens OX=9606 GN=CXCL8 PE=1 SV=1	sp|P10145|IL8_HUMAN (+1)	11 kDa		2	2	0	2
981	4-trimethylaminobutyraldehyde dehydrogenase OS=Homo sapiens OX=9606 GN=ALDH9A1 PE=1 SV=3	sp|P49189|AL9A1_HUMAN	54 kDa		0	2	0	0
982	GDP-L-fucose synthase OS=Homo sapiens OX=9606 GN=TSTA3 PE=1 SV=1	sp|Q13630|FCL_HUMAN (+2)	36 kDa		0	3	3	1
983	Sperm-associated antigen 7 OS=Homo sapiens OX=9606 GN=SPAG7 PE=1 SV=2	sp|O75391|SPAG7_HUMAN	26 kDa		0	3	0	1
984	Xaa-Pro dipeptidase OS=Homo sapiens OX=9606 GN=PEPD PE=1 SV=3	sp|P12955|PEPD_HUMAN	55 kDa		2	2	0	4
985	Vasodilator-stimulated phosphoprotein OS=Homo sapiens OX=9606 GN=VASP PE=1 SV=3	sp|P50552|VASP_HUMAN	40 kDa		1	0	1	0
986	COP9 signalosome complex subunit 7a OS=Homo sapiens OX=9606 GN=COPS7A PE=1 SV=1	sp|Q9UBW8|CSN7A_HUMAN (+3)	30 kDa		0	5	0	0
987	Isoform 2 of 60S ribosomal protein L11 OS=Homo sapiens OX=9606 GN=RPL11	sp|P62913-2|RL11_HUMAN (+2)	20 kDa		0	3	1	1
988	Isoform 2 of Heterogeneous nuclear ribonucleoprotein A3 OS=Homo sapiens OX=9606 GN=HNRNPA3	sp|P51991-2|ROA3_HUMAN	37 kDa	TRUE	2	0	0	1
989	Cluster of 26S proteasome non-ATPase regulatory subunit 9 OS=Homo sapiens OX=9606 GN=PSMD9 PE=1 SV=3 (sp|O00233|PSMD9_HUMAN)	sp|O00233|PSMD9_HUMAN [2]	25 kDa	TRUE	3	0	0	0
990	Sentrin-specific protease 8 OS=Homo sapiens OX=9606 GN=SENP8 PE=1 SV=1	sp|Q96LD8|SENP8_HUMAN (+1)	24 kDa		0	0	0	1
991	Cluster of Very long-chain-specific acyl-CoA dehydrogenase, mitochondrial (Fragment) OS=Homo sapiens OX=9606 GN=ACADVL PE=1 SV=1 (tr|J3QRJ8|J3QRJ8_HUMAN)	tr|J3QRJ8|J3QRJ8_HUMAN	22 kDa	TRUE	0	0	0	1
992	Cluster of CCR4-NOT transcription complex subunit 1 OS=Homo sapiens OX=9606 GN=CNOT1 PE=1 SV=2 (sp|A5YKK6|CNOT1_HUMAN)	sp|A5YKK6|CNOT1_HUMAN	267 kDa	TRUE	0	0	1	0
993	Cluster of V-type proton ATPase subunit E 1 OS=Homo sapiens OX=9606 GN=ATP6V1E1 PE=1 SV=1 (sp|P36543|VATE1_HUMAN)	sp|P36543|VATE1_HUMAN	26 kDa	TRUE	0	0	3	0
994	Cluster of 40S ribosomal protein S19 OS=Homo sapiens OX=9606 GN=RPS19 PE=1 SV=2 (sp|P39019|RS19_HUMAN)	sp|P39019|RS19_HUMAN	16 kDa	TRUE	0	4	0	0
995	SWISS-PROT:Q3Y5Z3 (Bos taurus) Adiponectin precursor	Q3Y5Z3	26 kDa		1	2	3	0
996	CTP synthase 1 OS=Homo sapiens OX=9606 GN=CTPS1 PE=1 SV=2	sp|P17812|PYRG1_HUMAN (+1)	67 kDa	TRUE	0	3	0	2
997	Cullin-1 OS=Homo sapiens OX=9606 GN=CUL1 PE=1 SV=2	sp|Q13616|CUL1_HUMAN (+1)	90 kDa		0	2	0	3
998	Haloacid dehalogenase-like hydrolase domain-containing protein 3 OS=Homo sapiens OX=9606 GN=HDHD3 PE=1 SV=1	sp|Q9BSH5|HDHD3_HUMAN	28 kDa		1	2	4	0
999	Omega-amidase NIT2 OS=Homo sapiens OX=9606 GN=NIT2 PE=1 SV=1	sp|Q9NQR4|NIT2_HUMAN	31 kDa		0	4	0	1
1000	THUMP domain-containing protein 1 OS=Homo sapiens OX=9606 GN=THUMPD1 PE=1 SV=2	sp|Q9NXG2|THUM1_HUMAN	39 kDa		0	5	0	1
1001	Prefoldin subunit 2 OS=Homo sapiens OX=9606 GN=PFDN2 PE=1 SV=1	sp|Q9UHV9|PFD2_HUMAN	17 kDa		0	2	0	5
1002	Sorting nexin-6 OS=Homo sapiens OX=9606 GN=SNX6 PE=1 SV=1	sp|Q9UNH7|SNX6_HUMAN	47 kDa	TRUE	1	6	0	0
1003	Isoform 2 of Semaphorin-3B OS=Homo sapiens OX=9606 GN=SEMA3B	sp|Q13214-2|SEM3B_HUMAN (+1)	83 kDa		0	2	0	2
1004	Heme-binding protein 1 OS=Homo sapiens OX=9606 GN=HEBP1 PE=1 SV=1	sp|Q9NRV9|HEBP1_HUMAN	21 kDa		3	0	2	0
1005	Hsp90 co-chaperone Cdc37 (Fragment) OS=Homo sapiens OX=9606 GN=CDC37 PE=1 SV=1	tr|K7EKQ2|K7EKQ2_HUMAN	42 kDa	TRUE	1	3	3	0
1006	Isoform 2 of Regulator of nonsense transcripts 1 OS=Homo sapiens OX=9606 GN=UPF1	sp|Q92900-2|RENT1_HUMAN (+1)	123 kDa		1	3	2	0
1007	N(G),N(G)-dimethylarginine dimethylaminohydrolase 2 OS=Homo sapiens OX=9606 GN=DDAH2 PE=1 SV=1	sp|O95865|DDAH2_HUMAN (+3)	30 kDa		0	2	0	3
1008	40S ribosomal protein S27 OS=Homo sapiens OX=9606 GN=RPS27 PE=1 SV=3	sp|P42677|RS27_HUMAN (+2)	9 kDa		0	3	3	1
1009	Pleckstrin homology domain-containing family O member 2 OS=Homo sapiens OX=9606 GN=PLEKHO2 PE=1 SV=1	sp|Q8TD55|PKHO2_HUMAN	53 kDa		3	0	0	0
1010	Syncytin-1 OS=Homo sapiens OX=9606 GN=ERVW-1 PE=1 SV=1	sp|Q9UQF0|SYCY1_HUMAN	60 kDa		0	2	0	0
1011	Huntingtin OS=Homo sapiens OX=9606 GN=HTT PE=1 SV=2	sp|P42858|HD_HUMAN	348 kDa		0	1	2	0
1012	Cluster of Protein phosphatase 1 regulatory subunit 7 OS=Homo sapiens OX=9606 GN=PPP1R7 PE=1 SV=1 (sp|Q15435|PP1R7_HUMAN)	sp|Q15435|PP1R7_HUMAN	42 kDa	TRUE	3	0	3	0
1013	UDP-glucose:glycoprotein glucosyltransferase 2 OS=Homo sapiens OX=9606 GN=UGGT2 PE=1 SV=4	sp|Q9NYU1|UGGG2_HUMAN	175 kDa	TRUE	0	0	0	0
1014	Cluster of Ribulose-phosphate 3-epimerase OS=Homo sapiens OX=9606 GN=RPE PE=1 SV=1 (sp|Q96AT9|RPE_HUMAN)	sp|Q96AT9|RPE_HUMAN	25 kDa	TRUE	0	3	0	0
1015	Cluster of Isoform 4 of Probable aminopeptidase NPEPL1 OS=Homo sapiens OX=9606 GN=NPEPL1 (sp|Q8NDH3-4|PEPL1_HUMAN)	sp|Q8NDH3-4|PEPL1_HUMAN	53 kDa	TRUE	2	2	2	0
1016	Cluster of Isoform 3 of Cdc42-interacting protein 4 OS=Homo sapiens OX=9606 GN=TRIP10 (sp|Q15642-3|CIP4_HUMAN)	sp|Q15642-3|CIP4_HUMAN	68 kDa	TRUE	3	0	0	0
1017	Cluster of Tropomodulin-3 OS=Homo sapiens OX=9606 GN=TMOD3 PE=1 SV=1 (sp|Q9NYL9|TMOD3_HUMAN)	sp|Q9NYL9|TMOD3_HUMAN	40 kDa	TRUE	0	1	4	0
1018	Cluster of Coronin-1A OS=Homo sapiens OX=9606 GN=CORO1A PE=1 SV=4 (sp|P31146|COR1A_HUMAN)	sp|P31146|COR1A_HUMAN	51 kDa	TRUE	0	5	2	0
1019	Cluster of Rab3 GTPase-activating protein non-catalytic subunit OS=Homo sapiens OX=9606 GN=RAB3GAP2 PE=1 SV=1 (sp|Q9H2M9|RBGPR_HUMAN)	sp|Q9H2M9|RBGPR_HUMAN	156 kDa	TRUE	0	3	0	0
1020	Cluster of Isoform 2 of Phosphatidylinositol 3,4,5-trisphosphate 5-phosphatase 2 OS=Homo sapiens OX=9606 GN=INPPL1 (sp|O15357-2|SHIP2_HUMAN)	sp|O15357-2|SHIP2_HUMAN	113 kDa	TRUE	0	1	0	0
1021	Cluster of Isoform 2 of Chitinase domain-containing protein 1 OS=Homo sapiens OX=9606 GN=CHID1 (sp|Q9BWS9-2|CHID1_HUMAN)	sp|Q9BWS9-2|CHID1_HUMAN [2]	48 kDa	TRUE	0	5	0	0
1022	SWISS-PROT:Q03247 (Bos taurus) Apolipoprotein E precursor	Q03247	36 kDa	TRUE	0	5	0	2
1023	Isoform 2 of Large proline-rich protein BAG6 OS=Homo sapiens OX=9606 GN=BAG6	sp|P46379-2|BAG6_HUMAN (+6)	119 kDa	TRUE	0	4	0	1
1024	Ras-related protein Rab-7a OS=Homo sapiens OX=9606 GN=RAB7A PE=1 SV=1	sp|P51149|RAB7A_HUMAN (+1)	23 kDa		1	0	3	0
1025	Small nuclear ribonucleoprotein E OS=Homo sapiens OX=9606 GN=SNRPE PE=1 SV=1	sp|P62304|RUXE_HUMAN	11 kDa		4	1	3	2
1026	Isoform 2 of Interferon-induced 35 kDa protein OS=Homo sapiens OX=9606 GN=IFI35	sp|P80217-2|IN35_HUMAN (+1)	32 kDa		0	3	1	0
1027	Caprin-1 OS=Homo sapiens OX=9606 GN=CAPRIN1 PE=1 SV=2	sp|Q14444|CAPR1_HUMAN (+1)	78 kDa		4	0	0	0
1028	Aldose 1-epimerase OS=Homo sapiens OX=9606 GN=GALM PE=1 SV=1	sp|Q96C23|GALM_HUMAN	38 kDa		0	4	0	0
1029	Gamma-glutamylaminecyclotransferase OS=Homo sapiens OX=9606 GN=GGACT PE=1 SV=2	sp|Q9BVM4|GGACT_HUMAN	17 kDa		0	5	1	0
1030	Isoform 2 of Endophilin-B2 OS=Homo sapiens OX=9606 GN=SH3GLB2	sp|Q9NR46-2|SHLB2_HUMAN (+3)	45 kDa		0	3	1	0
1031	Collagen alpha-2(I) chain OS=Homo sapiens OX=9606 GN=COL1A2 PE=1 SV=7	sp|P08123|CO1A2_HUMAN	129 kDa		1	0	0	0
1032	U6 snRNA-associated Sm-like protein LSm2 OS=Homo sapiens OX=9606 GN=LSM2 PE=1 SV=1	sp|Q9Y333|LSM2_HUMAN	11 kDa		2	1	3	0
1033	Microtubule-associated proteins 1A/1B light chain 3 beta 2 OS=Homo sapiens OX=9606 GN=MAP1LC3B2 PE=2 SV=1	sp|A6NCE7|MP3B2_HUMAN (+2)	15 kDa		0	2	0	1
1034	tRNA-splicing ligase RtcB homolog OS=Homo sapiens OX=9606 GN=RTCB PE=1 SV=1	sp|Q9Y3I0|RTCB_HUMAN	55 kDa		0	2	0	0
1035	Protein CREG1 OS=Homo sapiens OX=9606 GN=CREG1 PE=1 SV=1	sp|O75629|CREG1_HUMAN (+1)	24 kDa		0	3	0	1
1036	Costars family protein ABRACL OS=Homo sapiens OX=9606 GN=ABRACL PE=1 SV=1	sp|Q9P1F3|ABRAL_HUMAN	9 kDa	TRUE	6	0	2	5
1037	Isoform 2 of Cytochrome b5 OS=Homo sapiens OX=9606 GN=CYB5A	sp|P00167-2|CYB5_HUMAN (+1)	11 kDa		0	2	0	3
1038	Developmentally-regulated GTP-binding protein 1 OS=Homo sapiens OX=9606 GN=DRG1 PE=1 SV=1	sp|Q9Y295|DRG1_HUMAN	41 kDa		2	2	1	1
1039	N-sulphoglucosamine sulphohydrolase OS=Homo sapiens OX=9606 GN=SGSH PE=1 SV=1	sp|P51688|SPHM_HUMAN	57 kDa		0	3	1	0
1040	Glutamyl aminopeptidase OS=Homo sapiens OX=9606 GN=ENPEP PE=1 SV=3	sp|Q07075|AMPE_HUMAN	109 kDa		0	3	3	0
1041	Parathymosin OS=Homo sapiens OX=9606 GN=PTMS PE=1 SV=2	sp|P20962|PTMS_HUMAN	12 kDa		0	2	3	0
1042	AP-2 complex subunit sigma OS=Homo sapiens OX=9606 GN=AP2S1 PE=1 SV=2	sp|P53680|AP2S1_HUMAN (+2)	17 kDa		0	1	0	0
1043	Isoform 2 of Endophilin-A2 OS=Homo sapiens OX=9606 GN=SH3GL1	sp|Q99961-2|SH3G1_HUMAN	36 kDa	TRUE	0	2	0	1
1044	Methylglutaconyl-CoA hydratase, mitochondrial OS=Homo sapiens OX=9606 GN=AUH PE=1 SV=1	sp|Q13825|AUHM_HUMAN	36 kDa		1	0	0	0
1045	Cluster of Jupiter microtubule-associated homolog 2 OS=Homo sapiens OX=9606 GN=JPT2 PE=1 SV=2 (tr|A6NGP5|A6NGP5_HUMAN)	tr|A6NGP5|A6NGP5_HUMAN	19 kDa	TRUE	0	2	0	2
1046	Valine--tRNA ligase (Fragment) OS=Homo sapiens OX=9606 GN=VARS PE=1 SV=1	tr|A0A140T936|A0A140T936_HUMAN	132 kDa		0	2	0	0
1047	Isoform 2 of V-type proton ATPase subunit H OS=Homo sapiens OX=9606 GN=ATP6V1H	sp|Q9UI12-2|VATH_HUMAN (+1)	54 kDa		0	0	2	0
1048	Cluster of Putative small nuclear ribonucleoprotein G-like protein 15 OS=Homo sapiens OX=9606 GN=SNRPGP15 PE=5 SV=2 (sp|A8MWD9|RUXGL_HUMAN)	sp|A8MWD9|RUXGL_HUMAN [2]	9 kDa	TRUE	0	1	0	0
1049	Cluster of Small nuclear ribonucleoprotein Sm D2 OS=Homo sapiens OX=9606 GN=SNRPD2 PE=1 SV=1 (sp|P62316|SMD2_HUMAN)	sp|P62316|SMD2_HUMAN	14 kDa	TRUE	0	0	2	0
1050	Cluster of Stathmin OS=Homo sapiens OX=9606 GN=STMN1 PE=1 SV=3 (sp|P16949|STMN1_HUMAN)	sp|P16949|STMN1_HUMAN	17 kDa	TRUE	0	3	0	0
1051	Cluster of 45 kDa calcium-binding protein OS=Homo sapiens OX=9606 GN=SDF4 PE=1 SV=1 (sp|Q9BRK5|CAB45_HUMAN)	sp|Q9BRK5|CAB45_HUMAN	42 kDa	TRUE	0	3	0	0
1052	Cluster of Nuclease-sensitive element-binding protein 1 OS=Homo sapiens OX=9606 GN=YBX1 PE=1 SV=3 (sp|P67809|YBOX1_HUMAN)	sp|P67809|YBOX1_HUMAN	36 kDa	TRUE	1	6	1	0
1053	V-type proton ATPase subunit G 1 OS=Homo sapiens OX=9606 GN=ATP6V1G1 PE=1 SV=3	sp|O75348|VATG1_HUMAN	14 kDa		0	2	0	4
1054	Isoform B of Osteopontin OS=Homo sapiens OX=9606 GN=SPP1	sp|P10451-2|OSTP_HUMAN (+4)	34 kDa		0	4	0	3
1055	Erythrocyte band 7 integral membrane protein OS=Homo sapiens OX=9606 GN=STOM PE=1 SV=3	sp|P27105|STOM_HUMAN	32 kDa		4	2	1	0
1056	Cytidine deaminase OS=Homo sapiens OX=9606 GN=CDA PE=1 SV=2	sp|P32320|CDD_HUMAN	16 kDa		0	6	0	1
1057	Isoform 1 of Retinoic acid receptor responder protein 1 OS=Homo sapiens OX=9606 GN=RARRES1	sp|P49788-2|TIG1_HUMAN (+1)	26 kDa		0	2	0	0
1058	Desmocollin-2 OS=Homo sapiens OX=9606 GN=DSC2 PE=1 SV=1	sp|Q02487|DSC2_HUMAN	100 kDa	TRUE	0	2	0	0
1059	Nectin-4 OS=Homo sapiens OX=9606 GN=NECTIN4 PE=1 SV=1	sp|Q96NY8|NECT4_HUMAN	55 kDa		0	0	1	0
1060	Sialidase-1 OS=Homo sapiens OX=9606 GN=NEU1 PE=1 SV=1	sp|Q99519|NEUR1_HUMAN	45 kDa		0	3	0	0
1061	Protein S100-A13 OS=Homo sapiens OX=9606 GN=S100A13 PE=1 SV=1	sp|Q99584|S10AD_HUMAN	11 kDa		0	4	0	3
1062	Calcium-binding protein 39-like OS=Homo sapiens OX=9606 GN=CAB39L PE=1 SV=3	sp|Q9H9S4|CB39L_HUMAN	39 kDa	TRUE	4	0	4	0
1063	Isoform 2 of Nck-associated protein 1 OS=Homo sapiens OX=9606 GN=NCKAP1	sp|Q9Y2A7-2|NCKP1_HUMAN (+1)	130 kDa		0	1	0	0
1064	Isoform 2 of Diablo homolog, mitochondrial OS=Homo sapiens OX=9606 GN=DIABLO	sp|Q9NR28-2|DBLOH_HUMAN (+1)	21 kDa		2	0	2	0
1065	Huntingtin-interacting protein K OS=Homo sapiens OX=9606 GN=HYPK PE=1 SV=2	sp|Q9NX55|HYPK_HUMAN	15 kDa		0	1	0	4
1066	Actin-related protein 2/3 complex subunit 5-like protein OS=Homo sapiens OX=9606 GN=ARPC5L PE=1 SV=1	sp|Q9BPX5|ARP5L_HUMAN	17 kDa		1	3	0	3
1067	Guanine nucleotide-binding protein G(I)/G(S)/G(O) subunit gamma-12 OS=Homo sapiens OX=9606 GN=GNG12 PE=1 SV=3	sp|Q9UBI6|GBG12_HUMAN	8 kDa		0	0	3	1
1068	Isoform 2 of ELAV-like protein 1 OS=Homo sapiens OX=9606 GN=ELAVL1	sp|Q15717-2|ELAV1_HUMAN (+1)	39 kDa		0	2	3	0
1069	DnaJ homolog subfamily C member 8 OS=Homo sapiens OX=9606 GN=DNAJC8 PE=1 SV=2	sp|O75937|DNJC8_HUMAN	30 kDa		0	0	3	0
1070	Eukaryotic translation initiation factor 3 subunit I OS=Homo sapiens OX=9606 GN=EIF3I PE=1 SV=1	sp|Q13347|EIF3I_HUMAN	37 kDa		2	2	3	0
1071	Complement C1r subcomponent OS=Homo sapiens OX=9606 GN=C1R PE=1 SV=2	sp|P00736|C1R_HUMAN (+2)	80 kDa		0	2	0	0
1072	Isoform 2 of IST1 homolog OS=Homo sapiens OX=9606 GN=IST1	sp|P53990-2|IST1_HUMAN (+6)	37 kDa		0	1	2	0
1073	SUMO-conjugating enzyme UBC9 OS=Homo sapiens OX=9606 GN=UBE2I PE=1 SV=1	sp|P63279|UBC9_HUMAN (+2)	18 kDa		0	2	2	2
1074	Ran-specific GTPase-activating protein OS=Homo sapiens OX=9606 GN=RANBP1 PE=1 SV=1	tr|F6WQW2|F6WQW2_HUMAN	32 kDa		1	1	0	0
1075	UMP-CMP kinase OS=Homo sapiens OX=9606 GN=CMPK1 PE=1 SV=1	tr|Q5T0D2|Q5T0D2_HUMAN	19 kDa	TRUE	1	0	0	0
1076	Acetyl-CoA acetyltransferase, mitochondrial OS=Homo sapiens OX=9606 GN=ACAT1 PE=1 SV=1	sp|P24752|THIL_HUMAN	45 kDa	TRUE	0	2	0	0
1077	Isoform 2 of Polyadenylate-binding protein 2 OS=Homo sapiens OX=9606 GN=PABPN1	sp|Q86U42-2|PABP2_HUMAN (+1)	31 kDa	TRUE	0	0	0	1
1078	Immunity-related GTPase family Q protein OS=Homo sapiens OX=9606 GN=IRGQ PE=1 SV=1	sp|Q8WZA9|IRGQ_HUMAN	63 kDa		1	0	0	0
1079	Cluster of Selenoprotein F OS=Homo sapiens OX=9606 GN=SELENOF PE=1 SV=4 (sp|O60613|SEP15_HUMAN)	sp|O60613|SEP15_HUMAN [2]	18 kDa	TRUE	2	2	0	1
1080	Cluster of Heterogeneous nuclear ribonucleoprotein U OS=Homo sapiens OX=9606 GN=HNRNPU PE=1 SV=6 (sp|Q00839|HNRPU_HUMAN)	sp|Q00839|HNRPU_HUMAN	91 kDa	TRUE	0	1	0	0
1081	Cluster of Adenosine deaminase OS=Homo sapiens OX=9606 GN=ADA PE=1 SV=3 (sp|P00813|ADA_HUMAN)	sp|P00813|ADA_HUMAN [3]	41 kDa	TRUE	0	4	0	0
1082	Cluster of Programmed cell death protein 10 (Fragment) OS=Homo sapiens OX=9606 GN=PDCD10 PE=1 SV=1 (tr|H7C5M9|H7C5M9_HUMAN)	tr|H7C5M9|H7C5M9_HUMAN	14 kDa	TRUE	0	2	0	0
1083	Cluster of Isoform Sigma of Apoptosis regulator BAX OS=Homo sapiens OX=9606 GN=BAX (sp|Q07812-8|BAX_HUMAN)	sp|Q07812-8|BAX_HUMAN	20 kDa	TRUE	0	3	0	0
1084	Cluster of Isoamyl acetate-hydrolyzing esterase 1 homolog (Fragment) OS=Homo sapiens OX=9606 GN=IAH1 PE=1 SV=1 (tr|H7C5G1|H7C5G1_HUMAN)	tr|H7C5G1|H7C5G1_HUMAN	25 kDa	TRUE	1	0	1	0
1085	Cluster of DnaJ homolog subfamily B member 1 OS=Homo sapiens OX=9606 GN=DNAJB1 PE=1 SV=4 (sp|P25685|DNJB1_HUMAN)	sp|P25685|DNJB1_HUMAN	38 kDa	TRUE	0	1	0	0
1086	SWISS-PROT:P17697 (Bos taurus) Clusterin precursor	P17697	51 kDa		2	1	3	0
1087	Protein S100-A4 OS=Homo sapiens OX=9606 GN=S100A4 PE=1 SV=1	sp|P26447|S10A4_HUMAN	12 kDa		0	2	0	0
1088	Probable serine carboxypeptidase CPVL OS=Homo sapiens OX=9606 GN=CPVL PE=1 SV=2	sp|Q9H3G5|CPVL_HUMAN	54 kDa		0	1	0	1
1089	Dynein light chain roadblock-type 1 OS=Homo sapiens OX=9606 GN=DYNLRB1 PE=1 SV=1	tr|B1AKR6|B1AKR6_HUMAN	16 kDa		0	2	0	3
1090	PRKC apoptosis WT1 regulator protein OS=Homo sapiens OX=9606 GN=PAWR PE=1 SV=1	sp|Q96IZ0|PAWR_HUMAN	37 kDa		0	0	0	2
1091	U6 snRNA-associated Sm-like protein LSm1 OS=Homo sapiens OX=9606 GN=LSM1 PE=1 SV=1	sp|O15116|LSM1_HUMAN	15 kDa		0	0	0	3
1092	Endoribonuclease LACTB2 OS=Homo sapiens OX=9606 GN=LACTB2 PE=1 SV=2	sp|Q53H82|LACB2_HUMAN	33 kDa		1	2	1	0
1093	NIF3-like protein 1 OS=Homo sapiens OX=9606 GN=NIF3L1 PE=1 SV=1	tr|Q6X734|Q6X734_HUMAN	28 kDa		1	2	1	1
1094	Glutamine synthetase OS=Homo sapiens OX=9606 GN=GLUL PE=1 SV=4	sp|P15104|GLNA_HUMAN	42 kDa		1	2	1	0
1095	cDNA FLJ52928, highly similar to COP9 signalosome complex subunit 2 OS=Homo sapiens OX=9606 GN=COPS2 PE=1 SV=1	tr|B4DIH5|B4DIH5_HUMAN	44 kDa		0	5	1	0
1096	Cystatin-A OS=Homo sapiens OX=9606 GN=CSTA PE=1 SV=1	sp|P01040|CYTA_HUMAN	11 kDa		2	0	3	0
1097	Serine protease HTRA2, mitochondrial OS=Homo sapiens OX=9606 GN=HTRA2 PE=1 SV=2	sp|O43464|HTRA2_HUMAN	49 kDa		0	2	3	0
1098	RNA-binding protein 8A OS=Homo sapiens OX=9606 GN=RBM8A PE=1 SV=1	sp|Q9Y5S9|RBM8A_HUMAN	20 kDa		1	2	1	0
1099	Integral membrane protein 2B OS=Homo sapiens OX=9606 GN=ITM2B PE=1 SV=1	sp|Q9Y287|ITM2B_HUMAN	30 kDa		1	2	1	0
1100	Activated RNA polymerase II transcriptional coactivator p15 OS=Homo sapiens OX=9606 GN=SUB1 PE=1 SV=3	sp|P53999|TCP4_HUMAN	14 kDa		1	2	0	0
1101	Isoform 2 of Importin-11 OS=Homo sapiens OX=9606 GN=IPO11	sp|Q9UI26-2|IPO11_HUMAN (+1)	117 kDa	TRUE	0	3	0	2
1102	Isoform 2 of Transcriptional repressor CTCFL OS=Homo sapiens OX=9606 GN=CTCFL	sp|Q8NI51-2|CTCFL_HUMAN	66 kDa	TRUE	0	0	0	1
1103	Cluster of Charged multivesicular body protein 4b OS=Homo sapiens OX=9606 GN=CHMP4B PE=1 SV=1 (sp|Q9H444|CHM4B_HUMAN)	sp|Q9H444|CHM4B_HUMAN	25 kDa	TRUE	2	1	0	1
1104	Cluster of Isoform 3 of Replication protein A 32 kDa subunit OS=Homo sapiens OX=9606 GN=RPA2 (sp|P15927-3|RFA2_HUMAN)	sp|P15927-3|RFA2_HUMAN	39 kDa	TRUE	2	0	0	0
1105	Cluster of Alpha-parvin OS=Homo sapiens OX=9606 GN=PARVA PE=1 SV=1 (sp|Q9NVD7|PARVA_HUMAN)	sp|Q9NVD7|PARVA_HUMAN	42 kDa	TRUE	0	1	0	0
1106	Cluster of Aminoacyl tRNA synthase complex-interacting multifunctional protein 2 OS=Homo sapiens OX=9606 GN=AIMP2 PE=1 SV=2 (sp|Q13155|AIMP2_HUMAN)	sp|Q13155|AIMP2_HUMAN	35 kDa	TRUE	0	3	1	0
1107	Cluster of Tubulin-folding cofactor B OS=Homo sapiens OX=9606 GN=TBCB PE=1 SV=1 (tr|K7EK42|K7EK42_HUMAN)	tr|K7EK42|K7EK42_HUMAN	21 kDa	TRUE	0	0	0	1
1108	Cluster of Isoform 2 of Lysosomal Pro-X carboxypeptidase OS=Homo sapiens OX=9606 GN=PRCP (sp|P42785-2|PCP_HUMAN)	sp|P42785-2|PCP_HUMAN [2]	58 kDa	TRUE	0	2	0	2
1109	Oxygen-dependent coproporphyrinogen-III oxidase, mitochondrial OS=Homo sapiens OX=9606 GN=CPOX PE=1 SV=3	sp|P36551|HEM6_HUMAN	50 kDa		1	4	0	0
1110	Triokinase/FMN cyclase OS=Homo sapiens OX=9606 GN=TKFC PE=1 SV=2	sp|Q3LXA3|TKFC_HUMAN	59 kDa		0	3	0	2
1111	Sec1 family domain-containing protein 1 OS=Homo sapiens OX=9606 GN=SCFD1 PE=1 SV=4	sp|Q8WVM8|SCFD1_HUMAN	72 kDa		0	5	0	2
1112	Tachykinin-3 OS=Homo sapiens OX=9606 GN=TAC3 PE=1 SV=1	sp|Q9UHF0|TKNK_HUMAN	13 kDa		0	2	0	1
1113	Nuclear receptor-binding protein OS=Homo sapiens OX=9606 GN=NRBP1 PE=1 SV=1	sp|Q9UHY1|NRBP_HUMAN (+1)	60 kDa		0	2	0	1
1114	Isoform 2 of ADAM DEC1 OS=Homo sapiens OX=9606 GN=ADAMDEC1	sp|O15204-2|ADEC1_HUMAN (+1)	44 kDa		2	2	1	0
1115	NHP2-like protein 1 OS=Homo sapiens OX=9606 GN=SNU13 PE=1 SV=3	sp|P55769|NH2L1_HUMAN	14 kDa		0	1	1	0
1116	Prefoldin subunit 1 OS=Homo sapiens OX=9606 GN=PFDN1 PE=1 SV=2	sp|O60925|PFD1_HUMAN (+1)	14 kDa		0	1	0	2
1117	Eukaryotic translation initiation factor 4 gamma 3 OS=Homo sapiens OX=9606 GN=EIF4G3 PE=1 SV=1	tr|A0A0U1RQK7|A0A0U1RQK7_HUMAN	195 kDa	TRUE	0	5	1	2
1118	Isoform 2 of 40S ribosomal protein S24 OS=Homo sapiens OX=9606 GN=RPS24	sp|P62847-2|RS24_HUMAN (+8)	15 kDa		0	4	0	2
1119	Creatine kinase B-type OS=Homo sapiens OX=9606 GN=CKB PE=1 SV=1	sp|P12277|KCRB_HUMAN	43 kDa	TRUE	3	1	3	0
1120	Isoform 2 of Heat shock protein 75 kDa, mitochondrial OS=Homo sapiens OX=9606 GN=TRAP1	sp|Q12931-2|TRAP1_HUMAN (+2)	74 kDa		0	2	0	1
1121	SWISS-PROT:Q05443 (Bos taurus) Lumican precursor	Q05443	39 kDa		4	0	2	0
1122	Isoform PlGF-1 of Placenta growth factor OS=Homo sapiens OX=9606 GN=PGF	sp|P49763-2|PLGF_HUMAN (+4)	17 kDa		2	0	0	2
1123	Prefoldin subunit 3 OS=Homo sapiens OX=9606 GN=VBP1 PE=1 SV=3	sp|P61758|PFD3_HUMAN	23 kDa		2	2	0	0
1124	Ubiquitin-like domain-containing CTD phosphatase 1 OS=Homo sapiens OX=9606 GN=UBLCP1 PE=1 SV=2	sp|Q8WVY7|UBCP1_HUMAN	37 kDa		0	2	0	0
1125	182 kDa tankyrase-1-binding protein OS=Homo sapiens OX=9606 GN=TNKS1BP1 PE=1 SV=4	sp|Q9C0C2|TB182_HUMAN	182 kDa	TRUE	0	1	0	0
1126	60S ribosomal protein L6 OS=Homo sapiens OX=9606 GN=RPL6 PE=1 SV=3	sp|Q02878|RL6_HUMAN	33 kDa		0	0	3	0
1127	Isoform Non-brain of Clathrin light chain A OS=Homo sapiens OX=9606 GN=CLTA	sp|P09496-2|CLCA_HUMAN (+3)	24 kDa		1	1	0	0
1128	Pre-mRNA-splicing factor ATP-dependent RNA helicase DHX15 OS=Homo sapiens OX=9606 GN=DHX15 PE=1 SV=2	sp|O43143|DHX15_HUMAN	91 kDa		0	0	0	2
1129	Isoform 2 of 1-phosphatidylinositol 4,5-bisphosphate phosphodiesterase beta-3 OS=Homo sapiens OX=9606 GN=PLCB3	sp|Q01970-2|PLCB3_HUMAN (+1)	131 kDa		1	0	0	1
1130	Putative peptidyl-tRNA hydrolase PTRHD1 OS=Homo sapiens OX=9606 GN=PTRHD1 PE=1 SV=1	sp|Q6GMV3|PTRD1_HUMAN	16 kDa		0	0	0	1
1131	Vesicular integral-membrane protein VIP36 OS=Homo sapiens OX=9606 GN=LMAN2 PE=1 SV=1	sp|Q12907|LMAN2_HUMAN (+2)	40 kDa		0	0	3	0
1132	Isoform 2 of Liver carboxylesterase 1 OS=Homo sapiens OX=9606 GN=CES1	sp|P23141-2|EST1_HUMAN (+2)	63 kDa		0	2	0	0
1133	Probable ATP-dependent RNA helicase DDX60 OS=Homo sapiens OX=9606 GN=DDX60 PE=1 SV=3	sp|Q8IY21|DDX60_HUMAN	198 kDa		0	1	0	0
1134	60S ribosomal protein L7 OS=Homo sapiens OX=9606 GN=RPL7 PE=1 SV=1	sp|P18124|RL7_HUMAN (+1)	29 kDa		0	2	0	2
1135	Cluster of Proteasomal ubiquitin receptor ADRM1 OS=Homo sapiens OX=9606 GN=ADRM1 PE=1 SV=2 (sp|Q16186|ADRM1_HUMAN)	sp|Q16186|ADRM1_HUMAN	42 kDa	TRUE	0	2	0	0
1136	Brefeldin A-inhibited guanine nucleotide-exchange protein 2 OS=Homo sapiens OX=9606 GN=ARFGEF2 PE=1 SV=3	sp|Q9Y6D5|BIG2_HUMAN	202 kDa	TRUE	0	1	0	0
1137	Cluster of Methionine--tRNA ligase, cytoplasmic OS=Homo sapiens OX=9606 GN=MARS PE=1 SV=2 (sp|P56192|SYMC_HUMAN)	sp|P56192|SYMC_HUMAN	101 kDa	TRUE	0	0	1	0
1138	Cluster of Cyclin-D1-binding protein 1 OS=Homo sapiens OX=9606 GN=CCNDBP1 PE=1 SV=2 (sp|O95273|CCDB1_HUMAN)	sp|O95273|CCDB1_HUMAN	40 kDa	TRUE	1	5	1	0
1139	Cluster of 3-ketoacyl-CoA thiolase, peroxisomal (Fragment) OS=Homo sapiens OX=9606 GN=ACAA1 PE=1 SV=1 (tr|H7C131|H7C131_HUMAN)	tr|H7C131|H7C131_HUMAN	30 kDa	TRUE	0	0	2	0
1140	Cluster of Phytanoyl-CoA hydroxylase-interacting protein-like OS=Homo sapiens OX=9606 GN=PHYHIPL PE=1 SV=3 (sp|Q96FC7|PHIPL_HUMAN)	sp|Q96FC7|PHIPL_HUMAN	42 kDa	TRUE	1	1	0	0
1141	Cluster of Density-regulated protein OS=Homo sapiens OX=9606 GN=DENR PE=1 SV=1 (tr|F8VVL1|F8VVL1_HUMAN)	tr|F8VVL1|F8VVL1_HUMAN	18 kDa	TRUE	0	3	2	0
1142	Cluster of Isoform 2 of Ubiquitin carboxyl-terminal hydrolase 15 OS=Homo sapiens OX=9606 GN=USP15 (sp|Q9Y4E8-2|UBP15_HUMAN)	sp|Q9Y4E8-2|UBP15_HUMAN [3]	109 kDa	TRUE	1	0	0	0
1143	Cluster of 26S proteasome regulatory subunit 4 OS=Homo sapiens OX=9606 GN=PSMC1 PE=1 SV=1 (sp|P62191|PRS4_HUMAN)	sp|P62191|PRS4_HUMAN	49 kDa	TRUE	0	3	1	0
1144	Cluster of SWISS-PROT:Q9TT36 (Bos taurus) Thyroxine-binding globulin precursor (Q9TT36)	Q9TT36	46 kDa	TRUE	2	2	0	0
1145	Cluster of Isoform 2 of A-kinase anchor protein 2 OS=Homo sapiens OX=9606 GN=AKAP2 (sp|Q9Y2D5-5|AKAP2_HUMAN)	sp|Q9Y2D5-5|AKAP2_HUMAN [2]	104 kDa	TRUE	0	0	1	0
1146	Cluster of Ketosamine-3-kinase OS=Homo sapiens OX=9606 GN=FN3KRP PE=1 SV=2 (sp|Q9HA64|KT3K_HUMAN)	sp|Q9HA64|KT3K_HUMAN	34 kDa	TRUE	0	1	0	0
1147	Protein CYR61 OS=Homo sapiens OX=9606 GN=CYR61 PE=1 SV=1	sp|O00622|CYR61_HUMAN	42 kDa		2	0	2	0
1148	Protein XRP2 OS=Homo sapiens OX=9606 GN=RP2 PE=1 SV=4	sp|O75695|XRP2_HUMAN	40 kDa		3	0	4	0
1149	Collagen alpha-4(IV) chain OS=Homo sapiens OX=9606 GN=COL4A4 PE=1 SV=3	sp|P53420|CO4A4_HUMAN	164 kDa		0	1	0	0
1150	Acyl-coenzyme A thioesterase 1 OS=Homo sapiens OX=9606 GN=ACOT1 PE=1 SV=1	sp|Q86TX2|ACOT1_HUMAN (+1)	46 kDa		0	5	0	0
1151	GrpE protein homolog 1, mitochondrial OS=Homo sapiens OX=9606 GN=GRPEL1 PE=1 SV=2	sp|Q9HAV7|GRPE1_HUMAN	24 kDa		1	0	1	1
1152	Plasma alpha-L-fucosidase OS=Homo sapiens OX=9606 GN=FUCA2 PE=1 SV=2	sp|Q9BTY2|FUCO2_HUMAN	54 kDa		0	2	0	0
1153	Isoform 2 of Ephrin-A1 OS=Homo sapiens OX=9606 GN=EFNA1	sp|P20827-2|EFNA1_HUMAN (+1)	21 kDa		0	2	0	1
1154	Peptidyl-prolyl cis-trans isomerase C OS=Homo sapiens OX=9606 GN=PPIC PE=1 SV=1	sp|P45877|PPIC_HUMAN	23 kDa		0	0	0	2
1155	AP-1 complex subunit sigma-1A OS=Homo sapiens OX=9606 GN=AP1S1 PE=1 SV=1	sp|P61966|AP1S1_HUMAN (+1)	19 kDa		0	1	0	2
1156	Tyrosine-protein phosphatase non-receptor type 23 OS=Homo sapiens OX=9606 GN=PTPN23 PE=1 SV=1	sp|Q9H3S7|PTN23_HUMAN	179 kDa		0	1	0	0
1157	Interferon-induced protein with tetratricopeptide repeats 2 OS=Homo sapiens OX=9606 GN=IFIT2 PE=1 SV=1	sp|P09913|IFIT2_HUMAN (+1)	55 kDa		0	2	0	0
1158	Signal recognition particle 14 kDa protein OS=Homo sapiens OX=9606 GN=SRP14 PE=1 SV=2	sp|P37108|SRP14_HUMAN	15 kDa	TRUE	0	1	0	2
1159	Isoform 2 of Pre-mRNA-splicing factor SYF2 OS=Homo sapiens OX=9606 GN=SYF2	sp|O95926-2|SYF2_HUMAN (+1)	24 kDa		0	0	0	5
1160	Bis(5'-adenosyl)-triphosphatase OS=Homo sapiens OX=9606 GN=FHIT PE=1 SV=3	sp|P49789|FHIT_HUMAN	17 kDa		0	2	0	1
1161	Phospholipid transfer protein OS=Homo sapiens OX=9606 GN=PLTP PE=1 SV=1	sp|P55058|PLTP_HUMAN	55 kDa		0	3	0	0
1162	Isoform 2 of High mobility group nucleosome-binding domain-containing protein 3 OS=Homo sapiens OX=9606 GN=HMGN3	sp|Q15651-2|HMGN3_HUMAN	8 kDa		0	4	0	0
1163	DnaJ homolog subfamily C member 9 OS=Homo sapiens OX=9606 GN=DNAJC9 PE=1 SV=1	sp|Q8WXX5|DNJC9_HUMAN	30 kDa		2	0	1	0
1164	Endothelial protein C receptor OS=Homo sapiens OX=9606 GN=PROCR PE=1 SV=1	sp|Q9UNN8|EPCR_HUMAN (+1)	27 kDa		0	3	1	1
1165	Protein canopy homolog 3 OS=Homo sapiens OX=9606 GN=CNPY3 PE=1 SV=1	sp|Q9BT09|CNPY3_HUMAN	31 kDa	TRUE	0	0	1	0
1166	Heterogeneous nuclear ribonucleoprotein M (Fragment) OS=Homo sapiens OX=9606 GN=HNRNPM PE=1 SV=1	tr|M0QZM1|M0QZM1_HUMAN	40 kDa	TRUE	0	0	0	0
1167	Isoform 2 of Presequence protease, mitochondrial OS=Homo sapiens OX=9606 GN=PITRM1	sp|Q5JRX3-2|PREP_HUMAN (+1)	118 kDa	TRUE	0	1	0	0
1168	TREMBL:Q2KIF2 (Bos taurus) Similar to leucine-rich alpha-2-glycoprotein 1	Q2KIF2	38 kDa		1	0	1	0
1169	60S ribosomal protein L23 OS=Homo sapiens OX=9606 GN=RPL23 PE=1 SV=1	sp|P62829|RL23_HUMAN	15 kDa		0	0	0	3
1170	Ubiquitin-conjugating enzyme E2 D1 OS=Homo sapiens OX=9606 GN=UBE2D1 PE=1 SV=1	sp|P51668|UB2D1_HUMAN (+1)	17 kDa	TRUE	2	0	3	0
1171	Serum response factor OS=Homo sapiens OX=9606 GN=SRF PE=1 SV=1	sp|P11831|SRF_HUMAN	52 kDa		0	0	0	1
1172	Cilia- and flagella-associated protein 46 OS=Homo sapiens OX=9606 GN=CFAP46 PE=2 SV=3	sp|Q8IYW2|CFA46_HUMAN	304 kDa	TRUE	0	1	0	0
1173	Ferric-chelate reductase 1 OS=Homo sapiens OX=9606 GN=FRRS1 PE=2 SV=2	sp|Q6ZNA5|FRRS1_HUMAN	66 kDa		0	2	1	0
1174	Isoform 2 of Protein LZIC OS=Homo sapiens OX=9606 GN=LZIC	sp|Q8WZA0-2|LZIC_HUMAN	24 kDa		3	0	0	0
1175	Paraspeckle component 1 OS=Homo sapiens OX=9606 GN=PSPC1 PE=1 SV=1	sp|Q8WXF1|PSPC1_HUMAN	59 kDa		0	2	0	0
1176	Cluster of Enoyl-CoA hydratase domain-containing protein 2, mitochondrial OS=Homo sapiens OX=9606 GN=ECHDC2 PE=1 SV=2 (sp|Q86YB7|ECHD2_HUMAN)	sp|Q86YB7|ECHD2_HUMAN	31 kDa	TRUE	2	0	0	0
1177	Cluster of Protein FAM3C OS=Homo sapiens OX=9606 GN=FAM3C PE=1 SV=1 (sp|Q92520|FAM3C_HUMAN)	sp|Q92520|FAM3C_HUMAN	25 kDa	TRUE	0	3	0	0
1178	Cluster of S-formylglutathione hydrolase OS=Homo sapiens OX=9606 GN=ESD PE=1 SV=2 (sp|P10768|ESTD_HUMAN)	sp|P10768|ESTD_HUMAN [2]	31 kDa	TRUE	1	2	0	0
1179	Cluster of Isoform 2 of Reticulocalbin-2 OS=Homo sapiens OX=9606 GN=RCN2 (sp|Q14257-2|RCN2_HUMAN)	sp|Q14257-2|RCN2_HUMAN [2]	39 kDa	TRUE	1	2	0	0
1180	Cluster of Immunoglobulin heavy constant gamma 1 OS=Homo sapiens OX=9606 GN=IGHG1 PE=1 SV=1 (sp|P01857|IGHG1_HUMAN)	sp|P01857|IGHG1_HUMAN [2]	36 kDa	TRUE	1	0	0	0
1181	Cluster of COMM domain-containing protein 9 OS=Homo sapiens OX=9606 GN=COMMD9 PE=1 SV=1 (tr|E9PJ95|E9PJ95_HUMAN)	tr|E9PJ95|E9PJ95_HUMAN	21 kDa	TRUE	3	0	5	0
1182	Cluster of Renin receptor OS=Homo sapiens OX=9606 GN=ATP6AP2 PE=1 SV=1 (tr|A0A1B0GU12|A0A1B0GU12_HUMAN)	tr|A0A1B0GU12|A0A1B0GU12_HUMAN [6]	31 kDa	TRUE	0	1	0	0
1183	Cluster of Isoform GN-1S of Glycogenin-1 OS=Homo sapiens OX=9606 GN=GYG1 (sp|P46976-3|GLYG_HUMAN)	sp|P46976-3|GLYG_HUMAN	31 kDa	TRUE	0	2	0	0
1184	Protein transport protein Sec24C OS=Homo sapiens OX=9606 GN=SEC24C PE=1 SV=3	sp|P53992|SC24C_HUMAN (+1)	118 kDa		0	2	0	0
1185	Electron transfer flavoprotein subunit beta OS=Homo sapiens OX=9606 GN=ETFB PE=1 SV=3	sp|P38117|ETFB_HUMAN	28 kDa		0	1	0	2
1186	Cysteine and glycine-rich protein 2 OS=Homo sapiens OX=9606 GN=CSRP2 PE=1 SV=3	sp|Q16527|CSRP2_HUMAN (+1)	21 kDa		0	3	0	0
1187	Isoform 3 of Complement C1q tumor necrosis factor-related protein 3 OS=Homo sapiens OX=9606 GN=C1QTNF3	sp|Q9BXJ4-3|C1QT3_HUMAN	35 kDa		3	0	2	0
1188	Isoform 2 of Prenylcysteine oxidase 1 OS=Homo sapiens OX=9606 GN=PCYOX1	sp|Q9UHG3-2|PCYOX_HUMAN	49 kDa		0	1	0	0
1189	Transmembrane emp24 domain-containing protein 10 OS=Homo sapiens OX=9606 GN=TMED10 PE=1 SV=2	sp|P49755|TMEDA_HUMAN	25 kDa		1	1	0	0
1190	60S ribosomal protein L13 OS=Homo sapiens OX=9606 GN=RPL13 PE=1 SV=4	sp|P26373|RL13_HUMAN	24 kDa		0	1	0	0
1191	Isoform 2 of Choline transporter-like protein 2 OS=Homo sapiens OX=9606 GN=SLC44A2	sp|Q8IWA5-2|CTL2_HUMAN (+2)	81 kDa	TRUE	1	0	0	1
1192	Ubiquitin-conjugating enzyme E2 H OS=Homo sapiens OX=9606 GN=UBE2H PE=1 SV=1	sp|P62256|UBE2H_HUMAN (+1)	21 kDa		0	0	1	0
1193	Isoform SM-B of Small nuclear ribonucleoprotein-associated proteins B and B' OS=Homo sapiens OX=9606 GN=SNRPB	sp|P14678-2|RSMB_HUMAN (+2)	24 kDa		1	0	2	0
1194	N6-adenosine-methyltransferase non-catalytic subunit (Fragment) OS=Homo sapiens OX=9606 GN=METTL14 PE=1 SV=2	tr|D6RBL4|D6RBL4_HUMAN	16 kDa		0	0	1	0
1195	Proteasome inhibitor PI31 subunit OS=Homo sapiens OX=9606 GN=PSMF1 PE=1 SV=2	sp|Q92530|PSMF1_HUMAN (+1)	30 kDa	TRUE	2	0	3	0
1196	Tubulin beta-6 chain (Fragment) OS=Homo sapiens OX=9606 GN=TUBB6 PE=1 SV=1	tr|K7EK43|K7EK43_HUMAN	3 kDa		1	0	0	0
1197	Isoform 2 of ATP synthase subunit d, mitochondrial OS=Homo sapiens OX=9606 GN=ATP5PD	sp|O75947-2|ATP5H_HUMAN (+1)	16 kDa		0	0	2	0
1198	Insulin-degrading enzyme OS=Homo sapiens OX=9606 GN=IDE PE=4 SV=1	tr|A0A3B3ISG5|A0A3B3ISG5_HUMAN	118 kDa		0	1	0	0
1199	Hsp90 co-chaperone Cdc37 (Fragment) OS=Homo sapiens OX=9606 GN=CDC37 PE=1 SV=1	tr|K7EIU0|K7EIU0_HUMAN	12 kDa	TRUE	2	1	0	0
1200	Isoform 2 of Nuclear protein localization protein 4 homolog OS=Homo sapiens OX=9606 GN=NPLOC4	sp|Q8TAT6-2|NPL4_HUMAN (+1)	69 kDa	TRUE	0	1	0	2
1201	Heterogeneous nuclear ribonucleoprotein M (Fragment) OS=Homo sapiens OX=9606 GN=HNRNPM PE=1 SV=1	tr|M0R2T0|M0R2T0_HUMAN	38 kDa	TRUE	0	0	1	0
1202	Isoform 2 of Peptidyl-prolyl cis-trans isomerase-like 3 OS=Homo sapiens OX=9606 GN=PPIL3	sp|Q9H2H8-2|PPIL3_HUMAN	19 kDa		0	0	0	1
1203	Rootletin OS=Homo sapiens OX=9606 GN=CROCC PE=1 SV=1	sp|Q5TZA2|CROCC_HUMAN	229 kDa	TRUE	0	0	0	0
1204	Glucocorticoid-induced transcript 1 protein OS=Homo sapiens OX=9606 GN=GLCCI1 PE=1 SV=1	sp|Q86VQ1|GLCI1_HUMAN	58 kDa	TRUE	0	1	0	0
1205	Cluster of 40S ribosomal protein S2 (Fragment) OS=Homo sapiens OX=9606 GN=RPS2 PE=1 SV=1 (tr|H0YE27|H0YE27_HUMAN)	tr|H0YE27|H0YE27_HUMAN	7 kDa	TRUE	0	0	0	1
1206	Cluster of Septin-11 OS=Homo sapiens OX=9606 GN=SEPT11 PE=1 SV=3 (sp|Q9NVA2|SEP11_HUMAN)	sp|Q9NVA2|SEP11_HUMAN [3]	49 kDa	TRUE	0	1	3	0
1207	Cluster of Heat shock protein beta-8 OS=Homo sapiens OX=9606 GN=HSPB8 PE=1 SV=1 (sp|Q9UJY1|HSPB8_HUMAN)	sp|Q9UJY1|HSPB8_HUMAN	22 kDa	TRUE	0	1	0	0
1208	Cluster of Coronin-1B OS=Homo sapiens OX=9606 GN=CORO1B PE=1 SV=1 (sp|Q9BR76|COR1B_HUMAN)	sp|Q9BR76|COR1B_HUMAN	54 kDa	TRUE	0	2	0	0
1209	Cluster of Inositol-1-monophosphatase (Fragment) OS=Homo sapiens OX=9606 GN=IMPA1 PE=1 SV=1 (tr|H0YBL1|H0YBL1_HUMAN)	tr|H0YBL1|H0YBL1_HUMAN	29 kDa	TRUE	0	0	1	0
1210	Cluster of Histamine N-methyltransferase OS=Homo sapiens OX=9606 GN=HNMT PE=1 SV=1 (sp|P50135|HNMT_HUMAN)	sp|P50135|HNMT_HUMAN	33 kDa	TRUE	3	0	0	0
1211	Cluster of Isoform 2 of Protocadherin-1 OS=Homo sapiens OX=9606 GN=PCDH1 (sp|Q08174-2|PCDH1_HUMAN)	sp|Q08174-2|PCDH1_HUMAN [2]	134 kDa	TRUE	0	2	0	0
1212	Non-histone chromosomal protein HMG-14 OS=Homo sapiens OX=9606 GN=HMGN1 PE=1 SV=3	sp|P05114|HMGN1_HUMAN (+3)	11 kDa		0	2	0	0
1213	Serine/threonine-protein kinase 10 OS=Homo sapiens OX=9606 GN=STK10 PE=1 SV=1	sp|O94804|STK10_HUMAN	112 kDa	TRUE	2	1	0	0
1214	WD repeat-containing protein 5 OS=Homo sapiens OX=9606 GN=WDR5 PE=1 SV=1	sp|P61964|WDR5_HUMAN	37 kDa		0	2	1	0
1215	Isoform 2 of Peptidyl-prolyl cis-trans isomerase NIMA-interacting 4 OS=Homo sapiens OX=9606 GN=PIN4	sp|Q9Y237-2|PIN4_HUMAN (+1)	17 kDa		0	5	0	0
1216	Neutrophil elastase OS=Homo sapiens OX=9606 GN=ELANE PE=1 SV=1	sp|P08246|ELNE_HUMAN	29 kDa		1	0	0	0
1217	Isoform 4 of Cytosolic acyl coenzyme A thioester hydrolase OS=Homo sapiens OX=9606 GN=ACOT7	sp|O00154-4|BACH_HUMAN	37 kDa		0	1	0	0
1218	Isoform 2 of 60S ribosomal protein L15 OS=Homo sapiens OX=9606 GN=RPL15	sp|P61313-2|RL15_HUMAN (+5)	17 kDa		0	1	0	0
1219	Heterogeneous nuclear ribonucleoprotein D-like OS=Homo sapiens OX=9606 GN=HNRNPDL PE=1 SV=3	sp|O14979|HNRDL_HUMAN (+1)	46 kDa	TRUE	0	1	3	0
1220	Pregnancy-specific beta-1-glycoprotein 4 (Fragment) OS=Homo sapiens OX=9606 GN=PSG4 PE=1 SV=1	tr|M0QY31|M0QY31_HUMAN	28 kDa	TRUE	0	5	0	3
1221	Profilin-2 OS=Homo sapiens OX=9606 GN=PFN2 PE=1 SV=3	sp|P35080|PROF2_HUMAN (+1)	15 kDa		0	2	0	0
1222	Glutamate--cysteine ligase regulatory subunit OS=Homo sapiens OX=9606 GN=GCLM PE=1 SV=1	sp|P48507|GSH0_HUMAN	31 kDa		0	0	1	0
1223	Signal recognition particle 9 kDa protein OS=Homo sapiens OX=9606 GN=SRP9 PE=1 SV=2	sp|P49458|SRP09_HUMAN	10 kDa		0	0	0	1
1224	Isoform 2 of Citramalyl-CoA lyase, mitochondrial OS=Homo sapiens OX=9606 GN=CLYBL	sp|Q8N0X4-2|CLYBL_HUMAN (+1)	33 kDa		0	0	1	0
1225	NADH dehydrogenase [ubiquinone] iron-sulfur protein 5 OS=Homo sapiens OX=9606 GN=NDUFS5 PE=1 SV=3	sp|O43920|NDUS5_HUMAN	13 kDa		0	0	0	1
1226	Gigaxonin OS=Homo sapiens OX=9606 GN=GAN PE=1 SV=1	sp|Q9H2C0|GAN_HUMAN	68 kDa		0	2	0	1
1227	Ubiquitin-conjugating enzyme E2 G1 OS=Homo sapiens OX=9606 GN=UBE2G1 PE=1 SV=3	sp|P62253|UB2G1_HUMAN (+2)	20 kDa		1	1	0	0
1228	AP2-associated protein kinase 1 OS=Homo sapiens OX=9606 GN=AAK1 PE=1 SV=3	sp|Q2M2I8|AAK1_HUMAN	104 kDa	TRUE	1	1	0	0
1229	Isoform 2 of Optineurin OS=Homo sapiens OX=9606 GN=OPTN	sp|Q96CV9-2|OPTN_HUMAN (+1)	65 kDa		0	1	0	0
1230	Isoleucine--tRNA ligase, mitochondrial OS=Homo sapiens OX=9606 GN=IARS2 PE=1 SV=2	sp|Q9NSE4|SYIM_HUMAN	114 kDa		0	1	0	0
1231	Alpha-2-macroglobulin receptor-associated protein OS=Homo sapiens OX=9606 GN=LRPAP1 PE=1 SV=1	sp|P30533|AMRP_HUMAN	41 kDa	TRUE	1	0	0	0
1232	Sepiapterin reductase OS=Homo sapiens OX=9606 GN=SPR PE=1 SV=1	sp|P35270|SPRE_HUMAN	28 kDa		1	0	0	0
1233	Isoform 2 of Serine/threonine-protein kinase 3 OS=Homo sapiens OX=9606 GN=STK3	sp|Q13188-2|STK3_HUMAN (+1)	59 kDa		1	0	0	0
1234	Laminin subunit gamma-2 OS=Homo sapiens OX=9606 GN=LAMC2 PE=1 SV=2	sp|Q13753|LAMC2_HUMAN	131 kDa		1	0	0	0
1235	Isoform 3 of Intraflagellar transport protein 20 homolog OS=Homo sapiens OX=9606 GN=IFT20	sp|Q8IY31-3|IFT20_HUMAN	16 kDa		0	0	0	1
1236	Immunoglobulin lambda constant 2 OS=Homo sapiens OX=9606 GN=IGLC2 PE=1 SV=1	sp|P0DOY2|IGLC2_HUMAN (+1)	11 kDa		0	0	1	0
1237	60S ribosomal protein L18a OS=Homo sapiens OX=9606 GN=RPL18A PE=1 SV=2	sp|Q02543|RL18A_HUMAN (+1)	21 kDa		1	0	0	0
1238	Cluster of N-acetylgalactosamine-6-sulfatase OS=Homo sapiens OX=9606 GN=GALNS PE=1 SV=1 (sp|P34059|GALNS_HUMAN)	sp|P34059|GALNS_HUMAN	58 kDa	TRUE	1	0	0	0
1239	Cluster of EF-hand domain-containing protein D2 OS=Homo sapiens OX=9606 GN=EFHD2 PE=1 SV=1 (sp|Q96C19|EFHD2_HUMAN)	sp|Q96C19|EFHD2_HUMAN	27 kDa	TRUE	0	0	1	0
1240	Cluster of Inosine triphosphate pyrophosphatase OS=Homo sapiens OX=9606 GN=ITPA PE=1 SV=2 (sp|Q9BY32|ITPA_HUMAN)	sp|Q9BY32|ITPA_HUMAN	21 kDa	TRUE	0	1	0	0
1241	Cluster of D-3-phosphoglycerate dehydrogenase OS=Homo sapiens OX=9606 GN=PHGDH PE=1 SV=4 (sp|O43175|SERA_HUMAN)	sp|O43175|SERA_HUMAN	57 kDa	TRUE	0	1	0	0
1242	Cluster of Protein lin-7 homolog C OS=Homo sapiens OX=9606 GN=LIN7C PE=1 SV=1 (sp|Q9NUP9|LIN7C_HUMAN)	sp|Q9NUP9|LIN7C_HUMAN	22 kDa	TRUE	0	1	0	0
1243	Cluster of AP-3 complex subunit beta-1 OS=Homo sapiens OX=9606 GN=AP3B1 PE=1 SV=3 (sp|O00203|AP3B1_HUMAN)	sp|O00203|AP3B1_HUMAN	121 kDa	TRUE	0	1	0	0
1244	Cluster of Protein FAM136A OS=Homo sapiens OX=9606 GN=FAM136A PE=1 SV=1 (sp|Q96C01|F136A_HUMAN)	sp|Q96C01|F136A_HUMAN [2]	16 kDa	TRUE	0	2	0	0
1245	Cluster of Persulfide dioxygenase ETHE1, mitochondrial OS=Homo sapiens OX=9606 GN=ETHE1 PE=1 SV=2 (sp|O95571|ETHE1_HUMAN)	sp|O95571|ETHE1_HUMAN [2]	28 kDa	TRUE	0	1	0	2
1246	Cluster of Thiamin pyrophosphokinase 1 OS=Homo sapiens OX=9606 GN=TPK1 PE=1 SV=1 (sp|Q9H3S4|TPK1_HUMAN)	sp|Q9H3S4|TPK1_HUMAN [4]	27 kDa	TRUE	3	0	0	0
1247	Cluster of SAFB-like transcription modulator OS=Homo sapiens OX=9606 GN=SLTM PE=1 SV=2 (sp|Q9NWH9|SLTM_HUMAN)	sp|Q9NWH9|SLTM_HUMAN	117 kDa	TRUE	0	2	0	0
1248	Cluster of Adenylosuccinate lyase OS=Homo sapiens OX=9606 GN=ADSL PE=1 SV=2 (sp|P30566|PUR8_HUMAN)	sp|P30566|PUR8_HUMAN [4]	55 kDa	TRUE	0	1	0	0
1249	Melanoma-associated antigen 4 OS=Homo sapiens OX=9606 GN=MAGEA4 PE=1 SV=2	sp|P43358|MAGA4_HUMAN	35 kDa	TRUE	3	0	3	0
1250	Nucleotide exchange factor SIL1 OS=Homo sapiens OX=9606 GN=SIL1 PE=1 SV=1	sp|Q9H173|SIL1_HUMAN (+1)	52 kDa		0	3	0	0
1251	LIM and SH3 domain protein 1 OS=Homo sapiens OX=9606 GN=LASP1 PE=1 SV=2	sp|Q14847|LASP1_HUMAN	30 kDa	TRUE	0	3	0	0
1252	60S ribosomal protein L8 OS=Homo sapiens OX=9606 GN=RPL8 PE=1 SV=2	sp|P62917|RL8_HUMAN (+1)	28 kDa		0	2	0	0
1253	Isoform 2 of DnaJ homolog subfamily A member 1 OS=Homo sapiens OX=9606 GN=DNAJA1	sp|P31689-2|DNJA1_HUMAN (+1)	37 kDa		0	1	0	0
1254	Isoform 3 of COP9 signalosome complex subunit 7b OS=Homo sapiens OX=9606 GN=COPS7B	sp|Q9H9Q2-3|CSN7B_HUMAN	31 kDa		1	0	0	0
1255	Inactive C-alpha-formylglycine-generating enzyme 2 OS=Homo sapiens OX=9606 GN=SUMF2 PE=1 SV=1	tr|E9PG02|E9PG02_HUMAN	20 kDa		2	0	1	0
1256	SWISS-PROT:Q2KIS7 (Bos taurus) Tetranectin precursor	Q2KIS7	22 kDa		0	0	3	0
1257	60S ribosomal protein L31 OS=Homo sapiens OX=9606 GN=RPL31 PE=1 SV=1	sp|P62899|RL31_HUMAN	14 kDa		0	2	0	0
1258	Isoform 2 of Programmed cell death protein 4 OS=Homo sapiens OX=9606 GN=PDCD4	sp|Q53EL6-2|PDCD4_HUMAN (+1)	51 kDa		0	1	0	3
1259	Putative transferase CAF17, mitochondrial OS=Homo sapiens OX=9606 GN=IBA57 PE=1 SV=1	sp|Q5T440|CAF17_HUMAN	38 kDa		0	0	2	0
1260	Prefoldin subunit 4 OS=Homo sapiens OX=9606 GN=PFDN4 PE=1 SV=1	sp|Q9NQP4|PFD4_HUMAN	15 kDa		0	0	0	3
1261	U6 snRNA-associated Sm-like protein LSm5 OS=Homo sapiens OX=9606 GN=LSM5 PE=1 SV=3	sp|Q9Y4Y9|LSM5_HUMAN (+1)	10 kDa		0	2	0	0
1262	Azurocidin OS=Homo sapiens OX=9606 GN=AZU1 PE=1 SV=3	sp|P20160|CAP7_HUMAN	27 kDa		1	0	1	0
1263	N(4)-(beta-N-acetylglucosaminyl)-L-asparaginase OS=Homo sapiens OX=9606 GN=AGA PE=1 SV=2	sp|P20933|ASPG_HUMAN	37 kDa		0	1	0	0
1264	Isoform 2 of Probable ATP-dependent RNA helicase DDX58 OS=Homo sapiens OX=9606 GN=DDX58	sp|O95786-2|DDX58_HUMAN (+1)	101 kDa		0	2	0	0
1265	Isoform 2 of N-acylneuraminate cytidylyltransferase OS=Homo sapiens OX=9606 GN=CMAS	sp|Q8NFW8-2|NEUA_HUMAN (+1)	30 kDa		0	2	0	1
1266	Isoform 2 of Jupiter microtubule associated homolog 1 OS=Homo sapiens OX=9606 GN=JPT1	sp|Q9UK76-2|JUPI1_HUMAN	20 kDa		0	1	0	1
1267	TREMBL:Q0VCM5 (Bos taurus) Similar to Inter-alpha-trypsin inhibitor heavy chain H1	Q0VCM5	101 kDa	TRUE	0	2	1	0
1268	SWISS-PROT:P00735 (Bos taurus) Prothrombin precursor (Fragment)	P00735	71 kDa		1	0	0	0
1269	60S ribosomal protein L4 OS=Homo sapiens OX=9606 GN=RPL4 PE=1 SV=5	sp|P36578|RL4_HUMAN	48 kDa		0	1	0	2
1270	NHL repeat-containing protein 3 OS=Homo sapiens OX=9606 GN=NHLRC3 PE=2 SV=1	sp|Q5JS37|NHLC3_HUMAN	38 kDa		0	1	0	0
1271	Hepatocyte growth factor-regulated tyrosine kinase substrate OS=Homo sapiens OX=9606 GN=HGS PE=1 SV=1	sp|O14964|HGS_HUMAN	86 kDa		0	1	0	0
1272	Isoform 3 of Beta-glucuronidase OS=Homo sapiens OX=9606 GN=GUSB	sp|P08236-3|BGLR_HUMAN (+1)	58 kDa		0	0	1	0
1273	Phosphomannomutase (Fragment) OS=Homo sapiens OX=9606 GN=PMM2 PE=1 SV=1	tr|H3BPH4|H3BPH4_HUMAN	16 kDa		0	3	0	0
1274	2-iminobutanoate/2-iminopropanoate deaminase OS=Homo sapiens OX=9606 GN=RIDA PE=1 SV=1	sp|P52758|RIDA_HUMAN	14 kDa		0	0	0	1
1275	SPRY domain-containing protein 4 OS=Homo sapiens OX=9606 GN=SPRYD4 PE=1 SV=2	sp|Q8WW59|SPRY4_HUMAN	23 kDa		1	0	1	0
1276	Programmed cell death protein 6 OS=Homo sapiens OX=9606 GN=PDCD6 PE=1 SV=1	sp|O75340|PDCD6_HUMAN	22 kDa		1	0	0	0
1277	ATP synthase subunit O, mitochondrial OS=Homo sapiens OX=9606 GN=ATP5PO PE=1 SV=1	sp|P48047|ATPO_HUMAN	23 kDa		0	0	3	0
1278	Glutamate--cysteine ligase catalytic subunit OS=Homo sapiens OX=9606 GN=GCLC PE=1 SV=1	tr|B4E2I4|B4E2I4_HUMAN	66 kDa		0	0	0	1
1279	Platelet-activating factor acetylhydrolase OS=Homo sapiens OX=9606 GN=PLA2G7 PE=1 SV=1	sp|Q13093|PAFA_HUMAN	50 kDa		0	1	0	0
1280	Short-chain-specific acyl-CoA dehydrogenase, mitochondrial OS=Homo sapiens OX=9606 GN=ACADS PE=1 SV=1	tr|E9PE82|E9PE82_HUMAN	44 kDa		0	2	0	0
1281	Fructose-2,6-bisphosphatase TIGAR OS=Homo sapiens OX=9606 GN=TIGAR PE=1 SV=1	sp|Q9NQ88|TIGAR_HUMAN	30 kDa		1	0	1	0
1282	Very-long-chain (3R)-3-hydroxyacyl-CoA dehydratase 3 OS=Homo sapiens OX=9606 GN=HACD3 PE=1 SV=2	sp|Q9P035|HACD3_HUMAN	43 kDa	TRUE	1	0	0	0
1283	Catenin alpha-3 OS=Homo sapiens OX=9606 GN=CTNNA3 PE=1 SV=2	sp|Q9UI47|CTNA3_HUMAN	100 kDa	TRUE	0	0	0	0
1284	Cluster of Tax1-binding protein 3 OS=Homo sapiens OX=9606 GN=TAX1BP3 PE=1 SV=2 (sp|O14907|TX1B3_HUMAN)	sp|O14907|TX1B3_HUMAN	14 kDa	TRUE	0	0	0	1
1285	Cluster of EGF-containing fibulin-like extracellular matrix protein 1 (Fragment) OS=Homo sapiens OX=9606 GN=EFEMP1 PE=1 SV=1 (tr|A0A0U1RQV3|A0A0U1RQV3_HUMAN)	tr|A0A0U1RQV3|A0A0U1RQV3_HUMAN	32 kDa	TRUE	0	1	0	0
1286	Cluster of Methionine adenosyltransferase 2 subunit beta OS=Homo sapiens OX=9606 GN=MAT2B PE=1 SV=1 (sp|Q9NZL9|MAT2B_HUMAN)	sp|Q9NZL9|MAT2B_HUMAN	38 kDa	TRUE	0	4	0	0
1287	Histone H1x OS=Homo sapiens OX=9606 GN=H1FX PE=1 SV=1	sp|Q92522|H1X_HUMAN	22 kDa		0	1	0	0
1288	Protein BUD31 homolog OS=Homo sapiens OX=9606 GN=BUD31 PE=1 SV=2	sp|P41223|BUD31_HUMAN	17 kDa		0	2	0	0
1289	Ribosyldihydronicotinamide dehydrogenase [quinone] OS=Homo sapiens OX=9606 GN=NQO2 PE=1 SV=5	sp|P16083|NQO2_HUMAN (+2)	26 kDa		0	1	0	0
1290	E3 ubiquitin-protein ligase RBX1 OS=Homo sapiens OX=9606 GN=RBX1 PE=1 SV=1	sp|P62877|RBX1_HUMAN	12 kDa		0	4	0	0
1291	Isoform 2 of DnaJ homolog subfamily C member 10 OS=Homo sapiens OX=9606 GN=DNAJC10	sp|Q8IXB1-2|DJC10_HUMAN (+1)	86 kDa		0	2	0	0
1292	Isoform 2 of Acyl-coenzyme A thioesterase 13 OS=Homo sapiens OX=9606 GN=ACOT13	sp|Q9NPJ3-2|ACO13_HUMAN (+1)	12 kDa		0	2	0	2
1293	GSK3B-interacting protein OS=Homo sapiens OX=9606 GN=GSKIP PE=1 SV=2	sp|Q9P0R6|GSKIP_HUMAN	16 kDa		0	0	0	3
1294	Hsp90 co-chaperone Cdc37 (Fragment) OS=Homo sapiens OX=9606 GN=CDC37 PE=1 SV=1	tr|K7EL68|K7EL68_HUMAN	21 kDa	TRUE	0	0	0	2
1295	Esterase OVCA2 OS=Homo sapiens OX=9606 GN=OVCA2 PE=1 SV=1	sp|Q8WZ82|OVCA2_HUMAN	24 kDa		0	1	0	0
1296	Chromobox protein homolog 1 OS=Homo sapiens OX=9606 GN=CBX1 PE=1 SV=1	sp|P83916|CBX1_HUMAN (+2)	21 kDa	TRUE	1	0	0	0
1297	High mobility group nucleosome-binding domain-containing protein 4 OS=Homo sapiens OX=9606 GN=HMGN4 PE=1 SV=3	sp|O00479|HMGN4_HUMAN	10 kDa		0	2	0	0
1298	Ribonuclease pancreatic OS=Homo sapiens OX=9606 GN=RNASE1 PE=1 SV=4	sp|P07998|RNAS1_HUMAN (+1)	18 kDa		0	1	0	1
1299	DDRGK domain-containing protein 1 OS=Homo sapiens OX=9606 GN=DDRGK1 PE=1 SV=1	tr|A0A0A0MRX2|A0A0A0MRX2_HUMAN	34 kDa		1	0	1	0
1300	Mitochondrial-processing peptidase subunit alpha OS=Homo sapiens OX=9606 GN=PMPCA PE=1 SV=2	sp|Q10713|MPPA_HUMAN	58 kDa		0	2	0	0
1301	Inositol monophosphatase 2 OS=Homo sapiens OX=9606 GN=IMPA2 PE=1 SV=1	sp|O14732|IMPA2_HUMAN	31 kDa		0	0	1	0
1302	Biliverdin reductase A OS=Homo sapiens OX=9606 GN=BLVRA PE=1 SV=2	sp|P53004|BIEA_HUMAN	33 kDa		1	0	0	0
1303	Neuropilin-1 OS=Homo sapiens OX=9606 GN=NRP1 PE=1 SV=3	sp|O14786|NRP1_HUMAN (+1)	103 kDa		0	0	1	0
1304	cDNA FLJ60124, highly similar to Mitochondrial dicarboxylate carrier OS=Homo sapiens OX=9606 PE=2 SV=1	tr|B4DLN1|B4DLN1_HUMAN	48 kDa	TRUE	0	2	0	0
1305	Ubiquitin-like modifier-activating enzyme 7 OS=Homo sapiens OX=9606 GN=UBA7 PE=1 SV=2	sp|P41226|UBA7_HUMAN	112 kDa		0	2	0	0
1306	Nuclear pore complex protein Nup93 OS=Homo sapiens OX=9606 GN=NUP93 PE=1 SV=2	sp|Q8N1F7|NUP93_HUMAN	93 kDa	TRUE	0	1	0	0
1307	NADH dehydrogenase [ubiquinone] iron-sulfur protein 4, mitochondrial OS=Homo sapiens OX=9606 GN=NDUFS4 PE=1 SV=1	sp|O43181|NDUS4_HUMAN	20 kDa		0	1	0	0
1308	H/ACA ribonucleoprotein complex subunit DKC1 OS=Homo sapiens OX=9606 GN=DKC1 PE=1 SV=3	sp|O60832|DKC1_HUMAN	58 kDa	TRUE	0	1	0	0
1309	Isoform 2 of La-related protein 1 OS=Homo sapiens OX=9606 GN=LARP1	sp|Q6PKG0-3|LARP1_HUMAN (+1)	116 kDa	TRUE	0	2	0	0
1310	Isoform 2 of Inactive serine protease PAMR1 OS=Homo sapiens OX=9606 GN=PAMR1	sp|Q6UXH9-2|PAMR1_HUMAN (+4)	82 kDa		0	1	0	0
1311	Isoform 3 of Mycophenolic acid acyl-glucuronide esterase, mitochondrial OS=Homo sapiens OX=9606 GN=ABHD10	sp|Q9NUJ1-3|ABHDA_HUMAN (+1)	22 kDa		0	0	2	0
1312	Cluster of Isoform 2 of Small ubiquitin-related modifier 2 OS=Homo sapiens OX=9606 GN=SUMO2 (sp|P61956-2|SUMO2_HUMAN)	sp|P61956-2|SUMO2_HUMAN [2]	8 kDa	TRUE	0	1	0	0
1313	Cluster of Aflatoxin B1 aldehyde reductase member 2 OS=Homo sapiens OX=9606 GN=AKR7A2 PE=1 SV=3 (sp|O43488|ARK72_HUMAN)	sp|O43488|ARK72_HUMAN	40 kDa	TRUE	0	1	0	0
1314	Cluster of Isoform 2 of Hematopoietic lineage cell-specific protein OS=Homo sapiens OX=9606 GN=HCLS1 (sp|P14317-2|HCLS1_HUMAN)	sp|P14317-2|HCLS1_HUMAN	24 kDa	TRUE	0	1	0	0
1315	Cluster of ADP/ATP translocase 2 OS=Homo sapiens OX=9606 GN=SLC25A5 PE=1 SV=7 (sp|P05141|ADT2_HUMAN)	sp|P05141|ADT2_HUMAN	33 kDa	TRUE	0	0	0	1
1316	Cluster of Isoform 4 of Thiosulfate:glutathione sulfurtransferase OS=Homo sapiens OX=9606 GN=TSTD1 (sp|Q8NFU3-4|TSTD1_HUMAN)	sp|Q8NFU3-4|TSTD1_HUMAN [2]	13 kDa	TRUE	0	1	0	0
1317	Cluster of Isoform 5 of PDZ and LIM domain protein 2 OS=Homo sapiens OX=9606 GN=PDLIM2 (sp|Q96JY6-5|PDLI2_HUMAN)	sp|Q96JY6-5|PDLI2_HUMAN	63 kDa	TRUE	0	1	0	0
1318	Cluster of Cyclin-dependent kinase 2 OS=Homo sapiens OX=9606 GN=CDK2 PE=1 SV=2 (sp|P24941|CDK2_HUMAN)	sp|P24941|CDK2_HUMAN [2]	34 kDa	TRUE	0	0	2	0
1319	Cluster of Deoxyribose-phosphate aldolase OS=Homo sapiens OX=9606 GN=DERA PE=1 SV=2 (sp|Q9Y315|DEOC_HUMAN)	sp|Q9Y315|DEOC_HUMAN [2]	35 kDa	TRUE	0	0	3	0
1320	Isoform 2 of Interferon-induced protein with tetratricopeptide repeats 1 OS=Homo sapiens OX=9606 GN=IFIT1	sp|P09914-2|IFIT1_HUMAN (+1)	52 kDa	TRUE	0	2	0	0
1321	Sorting nexin-9 OS=Homo sapiens OX=9606 GN=SNX9 PE=1 SV=1	sp|Q9Y5X1|SNX9_HUMAN	67 kDa		0	2	0	0
1322	Cartilage-associated protein OS=Homo sapiens OX=9606 GN=CRTAP PE=1 SV=1	sp|O75718|CRTAP_HUMAN (+1)	47 kDa		0	2	0	0
1323	Isoform 1 of UPF0696 protein C11orf68 OS=Homo sapiens OX=9606 GN=C11orf68	sp|Q9H3H3-1|CK068_HUMAN (+2)	27 kDa		0	0	1	0
1324	Integrin beta-1 OS=Homo sapiens OX=9606 GN=ITGB1 PE=1 SV=2	sp|P05556|ITB1_HUMAN	88 kDa		0	2	0	0
1325	Isoform 2 of Glutathione S-transferase theta-1 OS=Homo sapiens OX=9606 GN=GSTT1	sp|P30711-2|GSTT1_HUMAN	14 kDa		0	2	0	0
1326	Peptidyl-prolyl cis-trans isomerase H OS=Homo sapiens OX=9606 GN=PPIH PE=1 SV=1	sp|O43447|PPIH_HUMAN	19 kDa	TRUE	0	2	0	0
1327	NADH dehydrogenase [ubiquinone] 1 alpha subcomplex subunit 2 OS=Homo sapiens OX=9606 GN=NDUFA2 PE=1 SV=3	sp|O43678|NDUA2_HUMAN	11 kDa		0	3	0	0
1328	Isoform 2 of Proteasome assembly chaperone 1 OS=Homo sapiens OX=9606 GN=PSMG1	sp|O95456-2|PSMG1_HUMAN (+1)	30 kDa		0	0	1	0
1329	40S ribosomal protein S8 OS=Homo sapiens OX=9606 GN=RPS8 PE=1 SV=2	sp|P62241|RS8_HUMAN (+1)	24 kDa		0	3	0	0
1330	Isoform 2 of Microfibrillar-associated protein 5 OS=Homo sapiens OX=9606 GN=MFAP5	sp|Q13361-2|MFAP5_HUMAN (+5)	19 kDa		0	2	0	0
1331	UMP-CMP kinase 2, mitochondrial OS=Homo sapiens OX=9606 GN=CMPK2 PE=1 SV=3	sp|Q5EBM0|CMPK2_HUMAN	49 kDa		0	3	0	0
1332	Isoform 2 of HD domain-containing protein 2 OS=Homo sapiens OX=9606 GN=HDDC2	sp|Q7Z4H3-2|HDDC2_HUMAN (+1)	20 kDa		0	3	0	0
1333	(Bos taurus) hypothetical protein	ENSEMBL:ENSBTAP00000013050	52 kDa		0	1	0	0
1334	Fibrillin-2 OS=Homo sapiens OX=9606 GN=FBN2 PE=1 SV=3	sp|P35556|FBN2_HUMAN (+1)	315 kDa	TRUE	0	1	0	0
1335	PEST proteolytic signal-containing nuclear protein OS=Homo sapiens OX=9606 GN=PCNP PE=1 SV=2	sp|Q8WW12|PCNP_HUMAN	19 kDa		0	1	0	0
1336	Isoform 5 of AP-3 complex subunit delta-1 OS=Homo sapiens OX=9606 GN=AP3D1	sp|O14617-5|AP3D1_HUMAN (+1)	137 kDa	TRUE	0	1	0	0
1337	Isoform 2 of Acid sphingomyelinase-like phosphodiesterase 3a OS=Homo sapiens OX=9606 GN=SMPDL3A	sp|Q92484-2|ASM3A_HUMAN (+1)	37 kDa		2	0	0	0
1338	Phospholipase A-2-activating protein OS=Homo sapiens OX=9606 GN=PLAA PE=1 SV=2	sp|Q9Y263|PLAP_HUMAN	87 kDa	TRUE	0	0	0	1
1339	Guanine nucleotide exchange factor MSS4 OS=Homo sapiens OX=9606 GN=RABIF PE=1 SV=2	sp|P47224|MSS4_HUMAN	14 kDa		0	1	0	0
1340	COP9 signalosome complex subunit 6 OS=Homo sapiens OX=9606 GN=COPS6 PE=1 SV=1	sp|Q7L5N1|CSN6_HUMAN	36 kDa		0	1	0	0
1341	MICAL-like protein 1 OS=Homo sapiens OX=9606 GN=MICALL1 PE=1 SV=2	sp|Q8N3F8|MILK1_HUMAN	93 kDa		0	1	0	0
1342	GTP-binding protein SAR1a OS=Homo sapiens OX=9606 GN=SAR1A PE=1 SV=1	sp|Q9NR31|SAR1A_HUMAN	22 kDa		0	0	2	0
1343	Isoform Long of Glucose-6-phosphate 1-dehydrogenase OS=Homo sapiens OX=9606 GN=G6PD	sp|P11413-2|G6PD_HUMAN (+1)	64 kDa		0	0	1	0
1344	Vacuolar protein sorting-associated protein 37B (Fragment) OS=Homo sapiens OX=9606 GN=VPS37B PE=1 SV=1	tr|F5H4M0|F5H4M0_HUMAN	30 kDa		0	0	1	0
1345	Procollagen galactosyltransferase 1 OS=Homo sapiens OX=9606 GN=COLGALT1 PE=1 SV=1	sp|Q8NBJ5|GT251_HUMAN	72 kDa		0	1	0	0
1346	NADH dehydrogenase [ubiquinone] iron-sulfur protein 3, mitochondrial OS=Homo sapiens OX=9606 GN=NDUFS3 PE=1 SV=1	sp|O75489|NDUS3_HUMAN	30 kDa		1	0	0	0
1347	Galectin-10 OS=Homo sapiens OX=9606 GN=CLC PE=1 SV=3	sp|Q05315|LEG10_HUMAN	16 kDa		0	1	0	0
1348	Isoform 2 of TBC1 domain family member 9B OS=Homo sapiens OX=9606 GN=TBC1D9B	sp|Q66K14-2|TBC9B_HUMAN (+1)	139 kDa	TRUE	0	1	0	0
1349	Isoform 2 of Actin-like protein 6A OS=Homo sapiens OX=9606 GN=ACTL6A	sp|O96019-2|ACL6A_HUMAN (+1)	43 kDa	TRUE	0	2	0	0
1350	Twinfilin-2 OS=Homo sapiens OX=9606 GN=TWF2 PE=1 SV=2	sp|Q6IBS0|TWF2_HUMAN (+1)	40 kDa	TRUE	1	0	0	0
1351	Serpin B5 OS=Homo sapiens OX=9606 GN=SERPINB5 PE=1 SV=2	sp|P36952|SPB5_HUMAN	42 kDa		0	2	0	0
1352	Isoform 2 of Lysophospholipase-like protein 1 OS=Homo sapiens OX=9606 GN=LYPLAL1	sp|Q5VWZ2-2|LYPL1_HUMAN (+1)	24 kDa		0	1	0	0
1353	Proteasome maturation protein OS=Homo sapiens OX=9606 GN=POMP PE=1 SV=1	sp|Q9Y244|POMP_HUMAN	16 kDa		0	1	0	0
1354	Sedoheptulokinase OS=Homo sapiens OX=9606 GN=SHPK PE=1 SV=3	sp|Q9UHJ6|SHPK_HUMAN	51 kDa		0	2	0	0
1355	Cluster of Isoform 2 of Ras-related protein Rab-5C OS=Homo sapiens OX=9606 GN=RAB5C (sp|P51148-2|RAB5C_HUMAN)	sp|P51148-2|RAB5C_HUMAN [2]	27 kDa	TRUE	0	1	0	0
1356	Cluster of RNA binding motif protein, X-linked-like-1 OS=Homo sapiens OX=9606 GN=RBMXL1 PE=1 SV=1 (sp|Q96E39|RMXL1_HUMAN)	sp|Q96E39|RMXL1_HUMAN	42 kDa	TRUE	0	2	0	0
1357	Cluster of WD repeat-containing protein 61 (Fragment) OS=Homo sapiens OX=9606 GN=WDR61 PE=1 SV=1 (tr|H3BQA8|H3BQA8_HUMAN)	tr|H3BQA8|H3BQA8_HUMAN [3]	18 kDa	TRUE	0	0	1	0
1358	Cluster of Glypican-3 (Fragment) OS=Homo sapiens OX=9606 GN=GPC3 PE=1 SV=1 (tr|H0Y3U6|H0Y3U6_HUMAN)	tr|H0Y3U6|H0Y3U6_HUMAN	29 kDa	TRUE	0	1	0	0
1359	Cluster of Isoform Long of Ubiquitin recognition factor in ER-associated degradation protein 1 OS=Homo sapiens OX=9606 GN=UFD1 (sp|Q92890-1|UFD1_HUMAN)	sp|Q92890-1|UFD1_HUMAN [2]	39 kDa	TRUE	0	1	0	0
1360	Cluster of Frataxin, mitochondrial OS=Homo sapiens OX=9606 GN=FXN PE=1 SV=2 (sp|Q16595|FRDA_HUMAN)	sp|Q16595|FRDA_HUMAN [2]	23 kDa	TRUE	0	3	0	0
1361	U2 small nuclear ribonucleoprotein A' OS=Homo sapiens OX=9606 GN=SNRPA1 PE=1 SV=2	sp|P09661|RU2A_HUMAN	28 kDa		2	0	0	0
1362	Pro-cathepsin H OS=Homo sapiens OX=9606 GN=CTSH PE=1 SV=4	sp|P09668|CATH_HUMAN	37 kDa	TRUE	0	2	0	0
1363	Translation machinery-associated protein 7 OS=Homo sapiens OX=9606 GN=TMA7 PE=1 SV=1	sp|Q9Y2S6|TMA7_HUMAN	7 kDa		0	2	0	0
1364	Isoform 2 of Protein MON2 homolog OS=Homo sapiens OX=9606 GN=MON2	sp|Q7Z3U7-2|MON2_HUMAN (+4)	186 kDa		0	0	1	0
1365	Suppressyn OS=Homo sapiens OX=9606 GN=ERVH48-1 PE=1 SV=1	sp|M5A8F1|SUPYN_HUMAN	18 kDa		0	1	0	0
1366	Isoform 2 of Interleukin-1 receptor accessory protein OS=Homo sapiens OX=9606 GN=IL1RAP	sp|Q9NPH3-2|IL1AP_HUMAN (+2)	41 kDa	TRUE	0	1	0	0
1367	Ubiquitin-conjugating enzyme E2 J1 OS=Homo sapiens OX=9606 GN=UBE2J1 PE=1 SV=2	sp|Q9Y385|UB2J1_HUMAN	35 kDa		0	0	1	0
1368	Hornerin OS=Homo sapiens OX=9606 GN=HRNR PE=1 SV=2	sp|Q86YZ3|HORN_HUMAN	282 kDa		1	0	0	0
1369	Rho-related GTP-binding protein RhoB OS=Homo sapiens OX=9606 GN=RHOB PE=1 SV=1	sp|P62745|RHOB_HUMAN	22 kDa	TRUE	1	0	0	0
1370	TREMBL:Q2KIT0 (Bos taurus) Similar to collagen, type X, alpha 1	Q2KIT0	21 kDa		0	0	1	0
1371	Isoform 2 of ADP-ribose pyrophosphatase, mitochondrial OS=Homo sapiens OX=9606 GN=NUDT9	sp|Q9BW91-2|NUDT9_HUMAN (+1)	34 kDa		0	1	0	0
1372	Phosphatidylinositol 3-kinase catalytic subunit type 3 (Fragment) OS=Homo sapiens OX=9606 GN=PIK3C3 PE=1 SV=1	tr|K7EIV6|K7EIV6_HUMAN	20 kDa	TRUE	0	1	0	0
1373	Developmentally-regulated GTP-binding protein 2 OS=Homo sapiens OX=9606 GN=DRG2 PE=1 SV=1	tr|J3QKW7|J3QKW7_HUMAN	27 kDa		1	0	0	0
1374	Protein NDRG1 OS=Homo sapiens OX=9606 GN=NDRG1 PE=1 SV=1	sp|Q92597|NDRG1_HUMAN	43 kDa	TRUE	0	0	1	0
1375	Isoform 2 of Conserved oligomeric Golgi complex subunit 2 OS=Homo sapiens OX=9606 GN=COG2	sp|Q14746-2|COG2_HUMAN	83 kDa		0	0	0	1
1376	Serine/threonine-protein phosphatase 4 catalytic subunit OS=Homo sapiens OX=9606 GN=PPP4C PE=1 SV=1	sp|P60510|PP4C_HUMAN (+2)	35 kDa	TRUE	1	0	0	0
1377	Isoform 2 of Ubiquitin-like-conjugating enzyme ATG3 OS=Homo sapiens OX=9606 GN=ATG3	sp|Q9NT62-2|ATG3_HUMAN (+1)	35 kDa		0	0	1	0
1378	Proteasome assembly chaperone 2 OS=Homo sapiens OX=9606 GN=PSMG2 PE=1 SV=1	sp|Q969U7|PSMG2_HUMAN	29 kDa		1	0	0	0
1379	PDZ and LIM domain protein 2 (Fragment) OS=Homo sapiens OX=9606 GN=PDLIM2 PE=1 SV=1	tr|A0A087WU48|A0A087WU48_HUMAN	2 kDa		0	1	0	0
1380	Isoform 2 of Protein farnesyltransferase subunit beta OS=Homo sapiens OX=9606 GN=FNTB	sp|P49356-2|FNTB_HUMAN	44 kDa		0	1	0	0
1381	Cluster of Chitinase-3-like protein 2 (Fragment) OS=Homo sapiens OX=9606 GN=CHI3L2 PE=1 SV=2 (tr|H0YD88|H0YD88_HUMAN)	tr|H0YD88|H0YD88_HUMAN [2]	18 kDa	TRUE	1	0	0	0
1382	Cluster of Isoform 2 of Glutamine amidotransferase-like class 1 domain-containing protein 1 OS=Homo sapiens OX=9606 GN=GATD1 (sp|Q8NB37-2|GALD1_HUMAN)	sp|Q8NB37-2|GALD1_HUMAN [4]	27 kDa	TRUE	1	0	0	0
1383	Pregnancy specific beta-1-glycoprotein 1, isoform CRA_a OS=Homo sapiens OX=9606 GN=PSG1 PE=1 SV=1	tr|G5E9F7|G5E9F7_HUMAN (+1)	37 kDa	TRUE	3	4	0	5
1384	Isoform 2 of Receptor-type tyrosine-protein phosphatase kappa OS=Homo sapiens OX=9606 GN=PTPRK	sp|Q15262-2|PTPRK_HUMAN (+5)	162 kDa	TRUE	0	1	0	0
1385	Isoform 3 of Leukocyte immunoglobulin-like receptor subfamily A member 3 OS=Homo sapiens OX=9606 GN=LILRA3	sp|Q8N6C8-3|LIRA3_HUMAN	49 kDa	TRUE	0	1	0	0
1386	Isoform 2 of Amyloid-like protein 2 OS=Homo sapiens OX=9606 GN=APLP2	sp|Q06481-2|APLP2_HUMAN (+3)	81 kDa	TRUE	0	0	0	1
1387	Isoform 3 of Dynactin subunit 3 OS=Homo sapiens OX=9606 GN=DCTN3	sp|O75935-3|DCTN3_HUMAN (+3)	18 kDa	TRUE	0	0	1	0
1388	Isoform 2 of Lon protease homolog, mitochondrial OS=Homo sapiens OX=9606 GN=LONP1	sp|P36776-2|LONM_HUMAN (+1)	100 kDa	TRUE	0	1	0	0
1389	Mitochondrial import inner membrane translocase subunit Tim13 OS=Homo sapiens OX=9606 GN=TIMM13 PE=1 SV=1	sp|Q9Y5L4|TIM13_HUMAN	11 kDa	TRUE	0	0	0	1
1390	60S ribosomal protein L13a OS=Homo sapiens OX=9606 GN=RPL13A PE=1 SV=2	sp|P40429|RL13A_HUMAN	24 kDa	TRUE	0	1	0	0
END OF FILE

## Sheet: Supplemental Table 2
Supplemental Table 2. Members of the Serpin family of proteins identified in the PHT secretome
Protein Name	UniProt ID	Known related role in other tissues	Known related role in placenta
Serpin A	P01009		Potential placental marker of preeclampsia17
Serpin B2; Plasminogen activator inhibitor 2	P05120	Tumor invasion4	Trophoblast invasion and embryonic implantation5
Serpin B5; Serpin Family B Member 5	P36952	Regulate angiogenesis and inflammation in fibroblast cells18	Not known.
Serpin B6; Serpin peptidase inhibitor.	P35237	SerpinB6 protects against leakage of lysosomal content during stress inner ear cells, and that loss of this protection results in cell death and sensorineural hearing loss8	Potential placental marker of preeclampsia9
Serpin B9; Granzyme B inhibitor.	P50453	Anti-inflammatory and immunosuppressor in renal epithelial cells and mesenchymal stem cells, respectively1,2	Not known.
Serpin C1; Antithrombin-III	P01008	Gene mutation in Serpin C1 induces endoplasmic reticulum stress14	Not known.
Serpin E1; Plasminogen activator inhibitor 1	P05121	Induces cell senescence in alveolar type II cells3	Not known.
Serpin E2; Plasminogen activator inhibitor 1	P07093	Tumor invasion10	Trophoblast invasion and embryonic implantation11
Serpin F1; Pigment epithelium-derived factor	P36955	Regulates angiogenesis and inflammation in lung, pancreas, and retina15	Regulate feto-placental angiogenesis16; anti-inflammatory function in placenta not known
Serpin G1; Isoform 3 of Plasma protease C1 inhibitor	P05155	Hypoxia marker in renal proximal tubule epithelial cells12	Potential placental hypoxia marker13
Serpin H1; Serpin family H member 1	P50454	Known to regulate collagen biosynthesis in fetal membrane and induce preterm premature rupture of membranes6,7	Not known.

## Sheet: Supplemental Table 3
Supplemental Table 3. Incorporation of stable isotope labeled K and R into proteins secreted from primary human trophoblasts
H/L, ratio of labeled to unlabeled protein reported by Mascot Distiller; SD(geo), geometric standard deviation; #quant, number of PSM used for ratio determination;
Hit #, display order in Mascot Distiller protein report; Member, sub-hit number in Mascot Distiller protein report; Score, Mascot protein score
					Rep 1							Rep 2							Rep 3							Rep 4
Protein name	Accession Number	Molecular Weight (Da)	Median H/L		H/L	SD(geo)	# quant.	Hit #	Member	Score		H/L	SD(geo)	# quant.	Hit #	Member	Score		H/L	SD(geo)	# quant.	Hit #	Member	Score		H/L	SD(geo)	# quant.	Hit #	Member	Score
Complement C1s subcomponent OS=Homo sapiens OX=9606 GN=C1S PE=1 SV=1	A0A087X232	77396	1086									1086	148.8	2	409		338
Cystatin-M OS=Homo sapiens OX=9606 GN=CST6 PE=1 SV=1	Q15828	16785	707.7									707.7	12.41	2	560		200
Chloride intracellular channel protein 6 OS=Homo sapiens OX=9606 GN=CLIC6 PE=2 SV=3	Q96NY7	73196	527.8		527.8	377.5	2	133	2	31
Guanylate-binding protein 2 OS=Homo sapiens OX=9606 GN=GBP2 PE=1 SV=3	P32456	67680	268.585		530.5	433.5	2	237	2	137		6.67	2.16	3	216	2	272
Pregnancy-specific beta-1-glycoprotein 8 OS=Homo sapiens OX=9606 GN=PSG8 PE=2 SV=2	Q9UQ74	48141	184.9									184.9	3.34	7	201	7	356
Tubulointerstitial nephritis antigen-like OS=Homo sapiens OX=9606 GN=TINAGL1 PE=1 SV=1	Q9GZM7	53721	134.1									134.1	1.9	6	208		752
Plasma protease C1 inhibitor OS=Homo sapiens OX=9606 GN=SERPING1 PE=1 SV=2	P05155	55347	121.565									145.7	5.78	3	282		543									97.43	3.37	2	220		406
Apolipoprotein E OS=Homo sapiens OX=9606 GN=APOE PE=1 SV=1	P02649	36246	95.86		90.62	3.36	7	82		1072		101.1	4.09	12	82	1	1571		66.15	2.17	8	84		954		182.6	10.76	7	111	1	849
Biglycan OS=Homo sapiens OX=9606 GN=BGN PE=1 SV=2	P21810	42027	95.38		239.4	2.16	3	280		302		47.78	2.35	7	220		709		128.4	2.51	5	314		242		62.36	2.53	4	109		867
Cystatin-C OS=Homo sapiens OX=9606 GN=CST3 PE=1 SV=1	P01034	16017	93.75									163.6	9.48	6	365		394		82.25	15.84	2	452		160		93.75	4.75	3	471		144
Legumain OS=Homo sapiens OX=9606 GN=LGMN PE=1 SV=1	Q99538	49779	93.01		113.9	8.28	3	297		282		94.14	4.2	5	158		978		44.4	1.45	2	569		113		91.88	2.71	3	155		572
Pregnancy-specific beta-1-glycoprotein 9 OS=Homo sapiens OX=9606 GN=PSG9 PE=1 SV=1	A0A087WYK1	48054	91.52									91.52	2.47	5	201	9	216
Isoform 13 of Fibronectin OS=Homo sapiens OX=9606 GN=FN1	P02751-13	252758	87.6									87.6	3.53	105	1	2	16702
Pappalysin-1 OS=Homo sapiens OX=9606 GN=PAPPA PE=1 SV=3	Q13219	185645	84.945		81.94	2.88	4	270		323		42.52	1.86	18	119		1212		87.95	1.5	2	280		291		98.24	1.6	4	175		519
Fibronectin OS=Homo sapiens OX=9606 GN=FN1 PE=1 SV=4	P02751	266052	81.905									88.75	3.49	108	1	1	17350		75.06	2.69	76	5		6671
Bone marrow proteoglycan OS=Homo sapiens OX=9606 GN=PRG2 PE=1 SV=2	P13727	25874	81.43		77.56	1.77	2	323		249		83.22	1.54	6	185		831									81.43	1.47	5	168		535
Isoform 10 of Fibronectin OS=Homo sapiens OX=9606 GN=FN1	P02751-10	243068	79.79		79.79	3.11	74	3	2	10568
Isoform 15 of Fibronectin OS=Homo sapiens OX=9606 GN=FN1	P02751-15	275742	77.96		83.04	3.13	75	3	1	10880																72.88	2.65	77	1	1	12330
Transforming growth factor-beta-induced protein ig-h3 OS=Homo sapiens OX=9606 GN=TGFBI PE=1 SV=1	Q15582	75261	74.065		78.1	1.73	2	585		102		70.03	4.61	3	485		256
Isoform 8 of Fibronectin OS=Homo sapiens OX=9606 GN=FN1	P02751-8	256245	73.49																							73.49	2.66	74	1	2	11943
Interstitial collagenase OS=Homo sapiens OX=9606 GN=MMP1 PE=1 SV=3	P03956	54144	73.3																73.3	2.16	2	332		229
Vascular endothelial growth factor receptor 1 OS=Homo sapiens OX=9606 GN=FLT1 PE=1 SV=2	P17948	152554	72.53									100	3.58	7	289	1	518		45.06	3.15	4	374		198
Complement C3 OS=Homo sapiens OX=9606 GN=C3 PE=1 SV=2	P01024	188569	71.02		30.75	1.77	2	167	2	444		90.97	25.7	3	167	2	740		71.02	1.41	3	178	2	283
Transgelin OS=Homo sapiens OX=9606 GN=TAGLN PE=1 SV=4	Q01995	22653	70.71									70.71	2.01	2	800		103
Chitinase-3-like protein 1 OS=Homo sapiens OX=9606 GN=CHI3L1 PE=1 SV=2	P36222	42998	68.85		93.98	2.06	8	120		763		68.85	1.35	6	287		533		63.28	2.24	7	139		579
Tissue factor pathway inhibitor 2 OS=Homo sapiens OX=9606 GN=TFPI2 PE=4 SV=1	A0A3B3IS67	28732	62.81																62.81	7.1	2	272		302
Matrix metalloproteinase-9 OS=Homo sapiens OX=9606 GN=MMP9 PE=1 SV=3	P14780	79492	62.56		69.67	1.7	7	140		666		62.56	2.37	5	335		436		55.28	1.6	4	266		308
Pregnancy-specific beta-1-glycoprotein 6 OS=Homo sapiens OX=9606 GN=PSG6 PE=2 SV=1	Q00889	49182	62.515		30.36	1.56	3	222	5	264		101.2	4.88	7	201	3	641		83.16	2.51	4	199	6	206		41.87	2.13	6	165	6	334
Monocyte differentiation antigen CD14 OS=Homo sapiens OX=9606 GN=CD14 PE=1 SV=2	P08571	40678	61.55		61.55	1.31	3	145		645		37.51	3.25	6	169		893		69.3	2	3	169		488
SPARC OS=Homo sapiens OX=9606 GN=SPARC PE=1 SV=1	P09486	35465	58.09									58.09	3.23	7	429		319
Uridine phosphorylase 1 OS=Homo sapiens OX=9606 GN=UPP1 PE=1 SV=1	Q16831	34653	57.71																57.71	2.43	2	432		170
N-acetylglucosamine-6-sulfatase OS=Homo sapiens OX=9606 GN=GNS PE=1 SV=3	P15586	62840	56.255									67.42	2.48	3	267		575		45.09	1.15	2	442		164
Isoform 4 of Pregnancy-specific beta-1-glycoprotein 1 OS=Homo sapiens OX=9606 GN=PSG1	P11464-4	48235	56.25		43.59	1.57	6	222	2	283		132.2	4.08	14	201	2	678		56.25	1.57	6	199	4	302
Pregnancy-specific beta-1-glycoprotein 3 OS=Homo sapiens OX=9606 GN=PSG3 PE=2 SV=2	Q16557	48314	54.615		40.8	1.7	6	222	1	409		176	3.48	11	201	1	772		39.62	1.76	6	199	1	412		68.43	2.41	11	165	2	525
Kunitz-type protease inhibitor 1 OS=Homo sapiens OX=9606 GN=SPINT1 PE=1 SV=2	O43278	60128	53.04		53.04	4.32	2	371		213		31.97	19.06	7	283		541		67.2	1.94	2	253		328
Plasminogen activator inhibitor 1 OS=Homo sapiens OX=9606 GN=SERPINE1 PE=1 SV=1	P05121	45088	52.73		44.64	2.26	12	42		2152		60.24	2.81	20	32		4003		45.22	2.79	15	42		1925		106.2	3.14	9	89		1010
Pregnancy-specific beta-1-glycoprotein 1 OS=Homo sapiens OX=9606 GN=PSG1 PE=1 SV=1	P11464	47592	51.67																							51.67	2.71	10	165	1	554
Cathepsin L1 OS=Homo sapiens OX=9606 GN=CTSL PE=1 SV=2	P07711	37996	51.19		63.9	1.9	3	197		468		51.85	2.1	9	123		1197		50.53	1.77	3	133		609		35.74	1.87	2	223		397
Pregnancy-specific beta-1-glycoprotein 5 OS=Homo sapiens OX=9606 GN=PSG5 PE=1 SV=1	M0R1G9	48402	50.04		42.68	1.42	3	222	7	211		91.89	3.75	7	201	4	572		57.4	1.8	5	199	2	327		32.17	2.54	6	165	3	400
Extracellular superoxide dismutase [Cu-Zn] OS=Homo sapiens OX=9606 GN=SOD3 PE=1 SV=2	P08294	26291	49.08									49.08	7.42	5	453		282
Pregnancy-specific beta-1-glycoprotein 4 OS=Homo sapiens OX=9606 GN=PSG4 PE=2 SV=3	Q00888	47482	47.97		37.39	1.14	2	222	4	269		91.52	3.63	7	201	6	501		38.03	2.06	4	199	5	217		57.91	1.76	6	165	4	397
Amiloride-sensitive amine oxidase [copper-containing] OS=Homo sapiens OX=9606 GN=AOC1 PE=1 SV=4	P19801	85723	45.99									58.92	1.77	8	163		941									33.06	1.44	8	187		490
Pregnancy-specific beta-1-glycoprotein 2 OS=Homo sapiens OX=9606 GN=PSG2 PE=2 SV=2	P11465	37478	45.045		40.8	1.13	4	222	3	278		52.32	2.66	8	201	5	544		35.97	1.09	4	199	3	315		49.29	1.6	6	165	5	365
Pregnancy-specific beta-1-glycoprotein 11 OS=Homo sapiens OX=9606 GN=PSG11 PE=2 SV=3	Q9UQ72	37408	45.045		40.8	1.13	4	222	6	211		52.32	1.73	4	201	8	348		36.48	1.11	3	199	7	136		49.29	1.82	4	165	7	326
Glia-derived nexin OS=Homo sapiens OX=9606 GN=SERPINE2 PE=1 SV=1	P07093	44202	43.36									43.36	2.84	10	102	2	1363
Pappalysin-2 OS=Homo sapiens OX=9606 GN=PAPPA2 PE=1 SV=4	Q9BXP8	203486	41.715		53.11	4.56	2	637		88		30.32	2.73	2	330		439
Beta-2-microglobulin OS=Homo sapiens OX=9606 GN=B2M PE=1 SV=1	P61769	13820	40.755		43.91	1.13	2	455		154		26.17	1.25	2	544		212		43.78	1.1	3	480		152		37.73	1.22	3	299		254
Tripeptidyl-peptidase 1 OS=Homo sapiens OX=9606 GN=TPP1 PE=1 SV=1	A0A2R8YD45	54742	40.29									40.29	1.75	4	348		414
Isoform C of Fibulin-1 OS=Homo sapiens OX=9606 GN=FBLN1	P23142-4	78489	39.605		35.8	3.73	16	80	1	1112		69.31	7.75	19	65	1	1905		38.56	5.49	13	127	1	649		40.65	4.08	11	54	1	1700
Vascular endothelial growth factor receptor 1 OS=Homo sapiens OX=9606 GN=FLT1 PE=1 SV=1	A0A1W2PNW4	75847	39.53																							39.53	37.65	4	233		370
Syntenin-1 OS=Homo sapiens OX=9606 GN=SDCBP PE=1 SV=1	O00560	32595	39.055		43.08	2.5	3	152		630									35.03	2.31	3	175		473
Cathepsin B OS=Homo sapiens OX=9606 GN=CTSB PE=1 SV=3	P07858	38766	38.675		36.5	1.84	6	84		1069		64.14	4.11	8	68		1872		14.83	2.62	7	68		1071		40.85	2.46	4	101		930
Pigment epithelium-derived factor (Fragment) OS=Homo sapiens OX=9606 GN=SERPINF1 PE=1 SV=1	I3L2R7	14121	36.17																							36.17	1.76	2	345		209
Isoform 2 of Glia-derived nexin OS=Homo sapiens OX=9606 GN=SERPINE2	P07093-2	44200	36.12		31.09	1.82	3	196		468		40.81	2.66	10	102	1	1396		63.47	1.76	4	137		594		31.43	2.51	4	91		1007
Intercellular adhesion molecule 1 OS=Homo sapiens OX=9606 GN=ICAM1 PE=1 SV=1	E7ESS4	34078	35.11																35.11	1.11	2	693		80
Metalloproteinase inhibitor 2 OS=Homo sapiens OX=9606 GN=TIMP2 PE=1 SV=2	P16035	25067	33.86									633.2	6.05	6	498		243		33.86	1.87	3	287		280		16.46	127.6	2	551		110
Prostasin OS=Homo sapiens OX=9606 GN=PRSS8 PE=1 SV=1	Q16651	37093	32.915									34.29	2.93	2	518		231		31.54	1.94	2	382		194
CD59 glycoprotein (Fragment) OS=Homo sapiens OX=9606 GN=CD59 PE=4 SV=1	A0A2U3TZL5	13962	32.675									10.78	1.34	2	804		102		54.57	2.88	2	625		95
Tartrate-resistant acid phosphatase type 5 OS=Homo sapiens OX=9606 GN=ACP5 PE=1 SV=3	P13686	36747	31.96																31.96	1.68	2	626		95
Inhibin beta A chain OS=Homo sapiens OX=9606 GN=INHBA PE=1 SV=2	P08476	48210	31.16									31.16	5.2	2	419		327
Sushi, von Willebrand factor type A, EGF and pentraxin domain-containing protein 1 OS=Homo sapiens OX=9606 GN=SVEP1 PE=1 SV=3	Q4LDE5	404681	30.015		47	4.62	2	171		526									13.03	4.45	3	227		370
Prosaposin OS=Homo sapiens OX=9606 GN=PSAP PE=1 SV=2	C9JIZ6	60227	29.99																							29.99	2.49	4	132		739
cDNA FLJ55673, highly similar to Complement factor B OS=Homo sapiens OX=9606 PE=1 SV=1	B4E1Z4	143191	29.97		20.7	1.09	2	274		311									48.43	1.56	2	352		211		29.97	2	4	221		405
Prosaposin OS=Homo sapiens OX=9606 GN=PSAP PE=1 SV=2	P07602	59899	29.41									29.41	3.54	8	151		1000
Galactoside-binding soluble lectin 13 OS=Homo sapiens OX=9606 GN=LGALS13 PE=1 SV=1	Q9UHV8	16336	28.55																28.55	1.91	2	483		151
Complement factor B OS=Homo sapiens OX=9606 GN=CFB PE=1 SV=2	P00751	86847	28.11									28.11	1.45	9	261		587
Cathepsin D OS=Homo sapiens OX=9606 GN=CTSD PE=1 SV=1	A0A1B0GVD5	44723	27.74		27.74	3.74	10	61		1336		26.45	3.23	13	74		1792		30.47	3.74	7	56		1375
Fibulin-1 OS=Homo sapiens OX=9606 GN=FBLN1 PE=1 SV=4	P23142	81268	27.505		22.11	3.55	11	80	2	816		34.91	10.75	18	65	2	1536		31.44	3.1	11	127	2	535		23.57	3.27	7	54	2	1399
Galectin-3-binding protein OS=Homo sapiens OX=9606 GN=LGALS3BP PE=1 SV=1	Q08380	66202	27.43									31.61	7.64	13	107		1348		25.96	1.01	2	506		142		27.43	3.54	8	133		709
Growth/differentiation factor 15 OS=Homo sapiens OX=9606 GN=GDF15 PE=1 SV=3	Q99988	34632	27.085		27.73	1.89	2	372		213		66.7	2.8	10	173		878		26.44	1.97	4	256		324		20.09	5.14	5	238		363
Ubiquitin/ISG15-conjugating enzyme E2 L6 OS=Homo sapiens OX=9606 GN=UBE2L6 PE=1 SV=4	O14933	17928	26.74									26.74	3.71	2	785		108
EF-hand domain-containing protein D1 OS=Homo sapiens OX=9606 GN=EFHD1 PE=1 SV=1	Q9BUP0	27025	26.55																26.55	1.55	2	335	1	226
Heme oxygenase 1 OS=Homo sapiens OX=9606 GN=HMOX1 PE=1 SV=1	P09601	32798	26.285		26.29	1.11	2	231		396		9.24	4.42	3	353		405		26.28	2.23	3	136		597		27.54	3.27	2	392		178
Sulfhydryl oxidase 1 OS=Homo sapiens OX=9606 GN=QSOX1 PE=1 SV=3	O00391	83324	26.275									31.79	2.49	10	143		1066									20.76	1.79	8	104		897
Epidermal growth factor receptor OS=Homo sapiens OX=9606 GN=EGFR PE=1 SV=2	P00533	137612	24.78		41.27	1.4	4	266		327		22.49	1.92	3	375		374		24.78	2.06	6	205		397
Prostaglandin E synthase 3 OS=Homo sapiens OX=9606 GN=PTGES3 PE=1 SV=1	Q15185	18971	22.91									22.91	90.61	2	945		73
Fibrillin-1 OS=Homo sapiens OX=9606 GN=FBN1 PE=1 SV=3	P35555	332664	22.38									22.38	1.97	2	337		432
Receptor-type tyrosine-protein phosphatase F OS=Homo sapiens OX=9606 GN=PTPRF PE=1 SV=2	P10586	213942	22.06									22.06	1.87	5	296		500
Superoxide dismutase [Mn], mitochondrial OS=Homo sapiens OX=9606 GN=SOD2 PE=1 SV=3	P04179	24906	20.76		28.88	1.96	10	12		4925		9.33	1.72	8	161		953		31.3	2.04	9	11		4582		12.64	1.83	5	162		560
Transferrin receptor protein 1 OS=Homo sapiens OX=9606 GN=TFRC PE=1 SV=2	P02786	85274	20.62		20.62	1.22	2	164		553									18.54	1.03	3	213		387		26.93	3.53	2	312		239
Myristoylated alanine-rich C-kinase substrate OS=Homo sapiens OX=9606 GN=MARCKS PE=1 SV=4	P29966	31707	19.81		19.81	89.37	3	310		265		19.02	1.97	2	674		145		30.4	2.51	4	336		225
Lysozyme C OS=Homo sapiens OX=9606 GN=LYZ PE=1 SV=1	P61626	16982	19.705		13.86	1.22	4	278		303		34.03	1.4	8	345		419		12.25	1.1	4	313		247		25.55	1.77	2	404		174
Cordon-bleu protein-like 1 OS=Homo sapiens OX=9606 GN=COBLL1 PE=1 SV=2	A0A0D9SG04	135576	19.53																19.53	4.08	2	522		136
Bisphosphoglycerate mutase OS=Homo sapiens OX=9606 GN=BPGM PE=1 SV=2	P07738	30158	19.235		20.69	1.55	2	322		249									17.78	1.44	3	337		225
Isoform 2 of Sulfhydryl oxidase 1 OS=Homo sapiens OX=9606 GN=QSOX1	O00391-2	67560	18.7		18.7	1.84	3	277		304
Sushi, von Willebrand factor type A, EGF and pentraxin domain-containing protein 1 OS=Homo sapiens OX=9606 GN=SVEP1 PE=1 SV=1	A0A0A0MSD0	404982	18.51									18.51	1.44	5	195		799
Kynureninase OS=Homo sapiens OX=9606 GN=KYNU PE=1 SV=1	Q16719	52831	17.61		54.34	2.44	3	233		395		10.66	4.52	3	294		507		17.61	1.67	2	215		381
Uncharacterized protein OS=Homo sapiens OX=9606 PE=1 SV=1	A0A1B0GU03	63688	16.64																							16.64	3.51	3	119		790
4F2 cell-surface antigen heavy chain OS=Homo sapiens OX=9606 GN=SLC3A2 PE=1 SV=1	J3KPF3	68230	16.37																16.37	1.2	3	312		247
5'-nucleotidase OS=Homo sapiens OX=9606 GN=NT5E PE=1 SV=1	P21589	63898	16.3									11.84	1.67	3	416		330		20.76	1.03	2	433		169
NACHT, LRR and PYD domains-containing protein 2 OS=Homo sapiens OX=9606 GN=NLRP2 PE=1 SV=1	A0A0G2JLX3	120427	15.08									15.08	1.72	3	386		361
Teneurin-3 OS=Homo sapiens OX=9606 GN=TENM3 PE=2 SV=3	Q9P273	305093	14.47		14.47	1.13	2	710		73
Plasminogen activator inhibitor 2 OS=Homo sapiens OX=9606 GN=SERPINB2 PE=1 SV=2	P05120	46851	14.255		23.83	1.48	17	16		4182		4.32	1.47	12	49		2421		24.55	1.42	14	13		3900		4.68	1.12	3	67		1314
Interferon-induced GTP-binding protein Mx1 OS=Homo sapiens OX=9606 GN=MX1 PE=1 SV=4	P20591	75872	13.84									13.84	1.44	2	280		546
60 kDa SS-A/Ro ribonucleoprotein OS=Homo sapiens OX=9606 GN=TROVE2 PE=1 SV=2	P10155	61372	13.69									0.52	1.12	2	539		220		26.86	38	2	388		190
A-kinase anchor protein 12 OS=Homo sapiens OX=9606 GN=AKAP12 PE=1 SV=4	Q02952	191937	13.37									13.37	1.25	2	625		167
Isoform 3 of CAP-Gly domain-containing linker protein 1 OS=Homo sapiens OX=9606 GN=CLIP1	P30622-2	157426	12.59																12.59	1.43	7	73		1055
CAP-Gly domain-containing linker protein 1 OS=Homo sapiens OX=9606 GN=CLIP1 PE=1 SV=2	P30622	162888	12.58		18.4	1.22	4	96		958		6.76	1.91	11	97		1422
Cordon-bleu protein-like 1 (Fragment) OS=Homo sapiens OX=9606 GN=COBLL1 PE=1 SV=1	A0A0X1KG75	128492	12.365		17.27	1.93	2	350		228		7.46	1.28	3	380		369
Lysosome-associated membrane glycoprotein 1 OS=Homo sapiens OX=9606 GN=LAMP1 PE=1 SV=3	P11279	45367	11.59		21.88	2.29	2	293		290		9.35	1.81	2	599		184		11.59	1.29	3	551		119
Translationally-controlled tumor protein OS=Homo sapiens OX=9606 GN=TPT1 PE=1 SV=1	P13693	19697	11.54		12.32	1.39	5	173		521									10.76	1.29	4	148		560
Glutaredoxin-1 OS=Homo sapiens OX=9606 GN=GLRX PE=1 SV=2	P35754	12053	11.175		18.8	1.54	2	242		362		3.03	1.27	6	204		765		19.02	1.13	2	238		350		3.55	1.27	4	244		354
Polyubiquitin-B (Fragment) OS=Homo sapiens OX=9606 GN=UBB PE=1 SV=1	J3QS39	10463	10.42		10.75	1.38	3	161		573									10.42	1.35	3	161		519		8.91	1.43	4	116		802
15-hydroxyprostaglandin dehydrogenase [NAD(+)] OS=Homo sapiens OX=9606 GN=HPGD PE=1 SV=1	P15428	29187	10.4		10.49	1.21	4	172		522		10.62	1.26	4	222		703		10.31	1.24	6	154		545		8.61	1.3	6	216		413
Chloride intracellular channel protein 4 OS=Homo sapiens OX=9606 GN=CLIC4 PE=1 SV=4	Q9Y696	28982	9.125		10.06	1.35	8	133	1	708		4.81	1.23	6	236		653		10.71	1.18	5	91		902		8.19	1.45	3	201		458
Heat shock protein beta-1 OS=Homo sapiens OX=9606 GN=HSPB1 PE=1 SV=2	P04792	22826	8.485		9.14	1.23	10	68		1230		8.29	1.45	12	46		2513		7.75	1.25	10	90		928		8.68	1.42	9	57		1636
Chloride intracellular channel protein 3 OS=Homo sapiens OX=9606 GN=CLIC3 PE=1 SV=2	O95833	26917	8.175		8.84	1.35	4	177		511		8.98	1.3	6	295		501		7.51	1.09	4	285		281		6.88	1.09	2	268		313
Ferritin heavy chain OS=Homo sapiens OX=9606 GN=FTH1 PE=1 SV=2	P02794	21383	8.065		11.14	1.57	10	113		794		5.11	1.48	15	93		1452		10.98	1.62	12	96		855		5.15	1.45	9	74		1193
Ubiquitin-like protein ISG15 (Fragment) OS=Homo sapiens OX=9606 GN=ISG15 PE=1 SV=6	A0A096LNZ9	15609	8.035									7.94	1.37	2	650		155									8.13	1.17	2	489		136
Ganglioside GM2 activator OS=Homo sapiens OX=9606 GN=GM2A PE=1 SV=4	P17900	21281	7.81		8.55	1.67	2	413		182									7.07	1.11	2	542		128
S-phase kinase-associated protein 1 OS=Homo sapiens OX=9606 GN=SKP1 PE=1 SV=2	P63208	18817	7.78																7.78	2.08	2	580		110
Protein S100-A7 OS=Homo sapiens OX=9606 GN=S100A7 PE=1 SV=4	P31151	11578	7.6									6.75	2.57	3	495		246									8.45	3.89	3	369		193
Translationally-controlled tumor protein OS=Homo sapiens OX=9606 GN=TPT1 PE=1 SV=1	A0A0B4J2C3	22787	7.53									5.35	1.54	3	401		344									9.71	1.78	2	313		238
Thioredoxin reductase 1, cytoplasmic OS=Homo sapiens OX=9606 GN=TXNRD1 PE=1 SV=1	F8W809	55310	7.21		9.41	1.32	12	41	2	2359																5.01	1.23	5	28	2	2435
Eukaryotic translation initiation factor 4H OS=Homo sapiens OX=9606 GN=EIF4H PE=1 SV=5	Q15056	27425	7.06									6.48	1.25	2	677		144									7.64	2.98	2	395		178
Isoform Non-brain of Clathrin light chain B OS=Homo sapiens OX=9606 GN=CLTB	P09497-2	23281	7.03		7.03	1.4	2	661		84
Nicotinamide phosphoribosyltransferase OS=Homo sapiens OX=9606 GN=NAMPT PE=1 SV=1	P43490	55772	6.625		7.86	1.75	8	67		1272		3.69	1.25	6	156		988		8.04	1.33	3	60		1225		5.39	1.24	3	100		951
Thioredoxin reductase 1, cytoplasmic OS=Homo sapiens OX=9606 GN=TXNRD1 PE=1 SV=1	A0A087WSW9	60782	6.535		9.41	1.32	12	41	1	2445		4.87	1.42	14	38	1	3324		8.06	1.56	10	57	1	1307		5.01	1.23	5	28	1	2481
Guanine deaminase OS=Homo sapiens OX=9606 GN=GDA PE=1 SV=1	Q9Y2T3	51484	6.385		6.62	1.27	2	219		412									6.15	1.31	2	286		280
Ubiquitin-conjugating enzyme E2 D2 OS=Homo sapiens OX=9606 GN=UBE2D2 PE=1 SV=1	P62837	16953	6.3									6.3	1.42	3	392	2	348
Ubiquitin-conjugating enzyme E2 D3 OS=Homo sapiens OX=9606 GN=UBE2D3 PE=1 SV=1	P61077	16904	6.3									6.3	1.42	3	392	1	355
Calcium-binding protein 39 OS=Homo sapiens OX=9606 GN=CAB39 PE=1 SV=1	A0A087X0K1	39599	6.05																6.05	1.28	2	453	1	160
Cysteine and glycine-rich protein 1 OS=Homo sapiens OX=9606 GN=CSRP1 PE=1 SV=3	P21291	21409	5.965		8.73	1.95	5	308		266		4.09	1.48	5	217		728		7.84	1.74	6	196		418		3.91	1.39	2	157		565
Chorionic somatomammotropin hormone 1 OS=Homo sapiens OX=9606 GN=CSH1 PE=1 SV=1	P0DML2	25289	5.675		4.18	1.17	6	209		454		8.12	1.27	4	239		646		4.24	1.2	8	141		574		7.11	1.2	2	265		324
Metallothionein-2 OS=Homo sapiens OX=9606 GN=MT2A PE=1 SV=1	P02795	7178	5.42									5.42	1.34	3	596		185
Basic leucine zipper and W2 domain-containing protein 2 (Fragment) OS=Homo sapiens OX=9606 GN=BZW2 PE=1 SV=1	E7ETZ4	47112	5.33									5.33	1.03	2	584	1	188
Aldose reductase OS=Homo sapiens OX=9606 GN=AKR1B1 PE=1 SV=3	P15121	36230	5.265		6.47	1.24	17	64	1	1299		3.49	1.3	19	36	1	3500		6.42	1.23	13	53	1	1496		4.11	1.27	15	37	1	2160
Phosphatidylinositol-binding clathrin assembly protein OS=Homo sapiens OX=9606 GN=PICALM PE=1 SV=2	Q13492	70881	4.62		4.62	1.23	2	230		397		4.16	1.23	2	223		702		4.77	1.22	2	168		493
Poly(rC)-binding protein 2 OS=Homo sapiens OX=9606 GN=PCBP2 PE=1 SV=1	F8VZX2	34121	4.59									4.59	1.1	2	233	2	318
Calcium-regulated heat-stable protein 1 OS=Homo sapiens OX=9606 GN=CARHSP1 PE=1 SV=2	Q9Y2V2	16110	4.06									4.06	1.57	2	484		258
Poly(rC)-binding protein 1 OS=Homo sapiens OX=9606 GN=PCBP1 PE=1 SV=2	Q15365	37987	3.96		4.26	1.32	2	178	1	505		3.88	1.35	6	233	1	661		4.04	1.31	2	224	1	372		3.35	1.39	2	179	1	513
Ras GTPase-activating protein 1 OS=Homo sapiens OX=9606 GN=RASA1 PE=1 SV=1	E9PGC0	102638	3.86		4.75	1.11	2	207		460		3.84	1.24	6	130		1122									3.86	1.09	3	115		822
Niban-like protein 1 OS=Homo sapiens OX=9606 GN=FAM129B PE=1 SV=3	Q96TA1	84598	3.845		4.91	1.17	5	93		964		2.92	1.21	14	104		1378		4.52	1.04	3	162		515		3.17	1.91	10	75		1179
Epidermal growth factor receptor kinase substrate 8-like protein 2 OS=Homo sapiens OX=9606 GN=EPS8L2 PE=4 SV=1	A0A3B3ISQ4	88807	3.83									3.83	1.11	2	504		237
Junction plakoglobin OS=Homo sapiens OX=9606 GN=JUP PE=1 SV=3	P14923	82434	3.815									3.48	1.17	2	845		92									4.15	1.05	2	793		55
Guanylate-binding protein 1 OS=Homo sapiens OX=9606 GN=GBP1 PE=1 SV=2	P32455	68401	3.75									3.75	1.51	5	216	1	729
Catenin alpha-1 OS=Homo sapiens OX=9606 GN=CTNNA1 PE=1 SV=1	P35221	100693	3.63		3.77	1.11	2	124		743		3.49	1.23	5	247		627		2.65	4.4	2	155		534		3.86	97.52	4	102		920
Thymidine phosphorylase OS=Homo sapiens OX=9606 GN=TYMP PE=1 SV=2	P19971	50323	3.57									3.57	1.33	3	314		469
SH3 domain-binding glutamic acid-rich-like protein 3 OS=Homo sapiens OX=9606 GN=SH3BGRL3 PE=1 SV=1	Q9H299	10488	3.45									3.45	1.11	2	543		215
Peptidyl-prolyl cis-trans isomerase F, mitochondrial OS=Homo sapiens OX=9606 GN=PPIF PE=1 SV=1	P30405	22368	3.38		3.38	1	2	238		370
Annexin A1 OS=Homo sapiens OX=9606 GN=ANXA1 PE=1 SV=2	P04083	38918	3.2		4.53	1.13	5	51		1672		2.02	1.22	5	73		1804		4.2	1.22	8	43		1862		2.2	1.17	3	35		2202
Serine/threonine-protein phosphatase PP1-alpha catalytic subunit OS=Homo sapiens OX=9606 GN=PPP1CA PE=1 SV=1	P62136	38229	3.18		3	1.06	2	212	2	416		3.36	1.03	2	436	2	286
High mobility group protein B3 (Fragment) OS=Homo sapiens OX=9606 GN=HMGB3 PE=1 SV=1	E7EQU1	22247	3.17		4.15	1.16	3	249	1	356		2	1.15	3	346		419		3.94	1.18	4	244		341		2.4	1.03	2	288		269
Alanine--tRNA ligase, cytoplasmic OS=Homo sapiens OX=9606 GN=AARS PE=1 SV=2	P49588	107485	3.115									2.85	1.18	7	206		757									3.38	1.02	2	283		279
Programmed cell death 6-interacting protein OS=Homo sapiens OX=9606 GN=PDCD6IP PE=1 SV=1	Q8WUM4	96590	3.11		3.67	1.14	2	224		404		3.01	1.18	3	128		1131									3.11	1.06	2	148		614
Protein diaphanous homolog 1 OS=Homo sapiens OX=9606 GN=DIAPH1 PE=1 SV=1	A0A0G2JH68	141953	3.1																							3.1	1.16	2	286		273
Calpain-6 OS=Homo sapiens OX=9606 GN=CAPN6 PE=1 SV=2	Q9Y6Q1	75384	3.08									3.08	15.21	2	577		190
Cathepsin Z OS=Homo sapiens OX=9606 GN=CTSZ PE=1 SV=1	Q9UBR2	34530	3.02									3.02	1.19	3	581		189
Rho GDP-dissociation inhibitor 2 OS=Homo sapiens OX=9606 GN=ARHGDIB PE=1 SV=3	P52566	23031	3		3.25	2.1	6	213		444		0.11	21.08	2	497		245		3	2.16	7	247		336
Serine/threonine-protein phosphatase PP1-beta catalytic subunit OS=Homo sapiens OX=9606 GN=PPP1CB PE=1 SV=3	P62140	37961	3		3	1.06	2	212	1	450		3.36	1.03	2	436	1	315		2.7	1.12	3	170		486
BRO1 domain-containing protein BROX OS=Homo sapiens OX=9606 GN=BROX PE=1 SV=1	Q5VW32	46960	3									3	1.18	2	297		493
Eukaryotic initiation factor 4A-I OS=Homo sapiens OX=9606 GN=EIF4A1 PE=1 SV=1	P60842	46353	2.975		3.43	1.19	8	136	1	686		2.9	1.15	11	76	1	1672		2.98	1.19	5	98	1	848		2.97	1.1	5	108	1	873
Dynamin-1-like protein OS=Homo sapiens OX=9606 GN=DNM1L PE=1 SV=1	G8JLD5	80085	2.95									2.95	1.18	4	124		1173
Eukaryotic initiation factor 4A-II OS=Homo sapiens OX=9606 GN=EIF4A2 PE=1 SV=2	Q14240	46601	2.925		2.79	1.16	5	136	2	537		2.9	1.02	4	76	2	800		2.98	1.2	3	98	2	677		2.95	1.13	3	108	2	504
Eukaryotic initiation factor 4A-I (Fragment) OS=Homo sapiens OX=9606 GN=EIF4A1 PE=1 SV=1	J3KTN0	13954	2.9									2.9	1.18	3	76	3	444
Estradiol 17-beta-dehydrogenase 1 OS=Homo sapiens OX=9606 GN=HSD17B1 PE=1 SV=1	A0A0A0MQS7	35357	2.895		3.72	1.14	3	75		1160		2.49	1.17	9	84		1551		3.3	1.17	3	64		1112		2.32	1.1	3	145		633
Eukaryotic initiation factor 4A-III OS=Homo sapiens OX=9606 GN=EIF4A3 PE=1 SV=4	P38919	47126	2.89									2.89	1	2	76	4	312
Trafficking protein particle complex subunit OS=Homo sapiens OX=9606 GN=TRAPPC3 PE=1 SV=1	A0A087WWM0	21389	2.85									2.85	1.08	2	667		148
Fermitin family homolog 2 (Fragment) OS=Homo sapiens OX=9606 GN=FERMT2 PE=1 SV=1	A0A0U1RRM8	62438	2.82									2.82	1.35	3	186		823
E3 ubiquitin-protein ligase HUWE1 OS=Homo sapiens OX=9606 GN=HUWE1 PE=1 SV=3	Q7Z6Z7	485523	2.77									2.76	1.35	5	191		806		2.78	1.05	2	386		191
Four and a half LIM domains protein 2 OS=Homo sapiens OX=9606 GN=FHL2 PE=1 SV=1	A0A0A0MSG2	47032	2.75		2.85	1.25	2	412		182									2.65	1.32	2	370		200
Spectrin beta chain OS=Homo sapiens OX=9606 GN=SPTBN1 PE=1 SV=1	A0A087WUZ3	275457	2.725		4.75	11.46	2	154		613									0.7	3.53	4	166		499
Tryptophan--tRNA ligase, cytoplasmic OS=Homo sapiens OX=9606 GN=WARS PE=1 SV=2	P23381	53474	2.6		2.54	1.15	3	333		239		2.73	1.07	4	137		1089									2.6	1.08	3	140		651
Perilipin-3 OS=Homo sapiens OX=9606 GN=PLIN3 PE=1 SV=3	O60664	47217	2.57		2.68	1.08	6	87		1007		1.71	1.14	12	94		1448		2.57	1.1	6	69		1071
Calpastatin OS=Homo sapiens OX=9606 GN=CAST PE=1 SV=1	E9PCH5	73153	2.48																2.48	1.15	2	214		385
Astrocytic phosphoprotein PEA-15 OS=Homo sapiens OX=9606 GN=PEA15 PE=1 SV=2	Q15121	15088	2.43		2.43	2.07	2	609		96
Beta-hexosaminidase subunit beta OS=Homo sapiens OX=9606 GN=HEXB PE=1 SV=3	P07686	63527	2.41		2.41	1.15	7	200		465		1.24	6.62	7	170		885		2.47	1.07	4	255		326
DNA damage-binding protein 1 OS=Homo sapiens OX=9606 GN=DDB1 PE=1 SV=1	F5GY55	122891	2.36																2.36	1	2	424		174
Tau-tubulin kinase 2 OS=Homo sapiens OX=9606 GN=TTBK2 PE=1 SV=1	Q8IWY7	183893	2.3		2.3	1.06	2	2	12	82
DNA damage-binding protein 1 OS=Homo sapiens OX=9606 GN=DDB1 PE=1 SV=1	Q16531	128142	2.295		2.3	1.08	3	215		427		2.29	1.17	5	184		835
Kinesin-1 heavy chain OS=Homo sapiens OX=9606 GN=KIF5B PE=1 SV=1	P33176	110358	2.29									2.6	1.04	2	165		923		2.21	1.2	2	260		321		2.29	1.19	2	181		511
Destrin OS=Homo sapiens OX=9606 GN=DSTN PE=1 SV=3	P60981	18950	2.24									2.14	1.1	3	67	2	377		2.62	1.39	3	346		217		2.24	1.03	2	66	2	247
Isoform 10 of Calpastatin OS=Homo sapiens OX=9606 GN=CAST	P20810-10	82786	2.22		2.73	1.05	2	262		328		1.71	1.01	2	458		281
Ezrin OS=Homo sapiens OX=9606 GN=EZR PE=1 SV=3	E7EQR4	69443	2.2		2.36	1.18	33	19	1	3936									2.2	1.19	30	30	1	2476		1.27	1.15	28	22	1	3607
Hsp90 co-chaperone Cdc37 OS=Homo sapiens OX=9606 GN=CDC37 PE=1 SV=1	Q16543	44953	2.19									2.19	1.09	2	805		102
Nuclease-sensitive element-binding protein 1 OS=Homo sapiens OX=9606 GN=YBX1 PE=1 SV=3	P67809	35903	2.19									2.19	1.44	2	580		189
Elongation factor 2 OS=Homo sapiens OX=9606 GN=EEF2 PE=1 SV=4	P13639	96246	2.18		2.41	1.13	26	29		3165		1.73	3	38	17		6424		2.43	1.17	20	44		1780		1.95	1.12	22	20		3748
Eukaryotic translation initiation factor 3 subunit A OS=Homo sapiens OX=9606 GN=EIF3A PE=1 SV=1	Q14152	166867	2.15									2.15	1.16	15	155		994		2.3	1.1	3	277		296		2.15	1.11	2	193		476
E3 ubiquitin-protein ligase UBR4 OS=Homo sapiens OX=9606 GN=UBR4 PE=1 SV=1	Q5T4S7	580547	2.13									2.13	1.2	4	320		448
Hsc70-interacting protein OS=Homo sapiens OX=9606 GN=ST13 PE=1 SV=1	Q3KNR6	24010	2.125									2.13	1.05	3	695		139									2.12	1.16	3	573		103
Major vault protein OS=Homo sapiens OX=9606 GN=MVP PE=1 SV=4	Q14764	99551	2.12		2.32	1.19	5	188		483		2.36	1.16	7	136		1090		1.92	1.11	5	310		250		1.84	1.1	2	271		304
Glycine--tRNA ligase OS=Homo sapiens OX=9606 GN=GARS PE=1 SV=3	P41250	83854	2.11									1.81	1.24	3	468		275		2.55	1.05	3	559		116		2.11	1.02	2	254		336
Putative elongation factor 1-alpha-like 3 OS=Homo sapiens OX=9606 GN=EEF1A1P5 PE=5 SV=1	Q5VTE0	50495	2.06		2.21	1.13	14	13		4920									2.06	1.13	14	6		5197		1.31	1.13	9	19		3763
Keratin, type II cytoskeletal 6A OS=Homo sapiens OX=9606 GN=KRT6A PE=1 SV=3	P02538	60293	2.05																2.05	1.37	4	2	7	237
Elongation factor 1-delta OS=Homo sapiens OX=9606 GN=EEF1D PE=1 SV=1	A0A087X1X7	69696	2.025									2.03	2.36	3	301		488									2.02	1.47	3	337	1	214
Eukaryotic translation initiation factor 3 subunit C-like protein OS=Homo sapiens OX=9606 GN=EIF3CL PE=3 SV=1	B5ME19	106091	2.01									2.01	1.19	3	303		487
Aminopeptidase OS=Homo sapiens OX=9606 GN=NPEPPS PE=1 SV=1	E9PLK3	103720	2.005		2.36	1.13	12	79		1115		1.49	1.16	17	77		1666		2.52	1.11	10	124		661		1.65	1.13	15	83		1075
Keratin, type II cytoskeletal 8 (Fragment) OS=Homo sapiens OX=9606 GN=KRT8 PE=1 SV=2	H0YIB2	4075	2.005		2.06	1.1	3	2	5	639									1.95	1.09	3	2	4	1049
X antigen family member 2 OS=Homo sapiens OX=9606 GN=XAGE2 PE=1 SV=1	Q96GT9	12460	1.97									1.97	1.12	2	582		189
Tax_Id=9606 Gene_Symbol=PTPN14 Similar to Keratin 18	H-INV:HIT000015463	33745	1.95		1.95	1.3	3	4	6	726
Protein S100-P OS=Homo sapiens OX=9606 GN=S100P PE=1 SV=2	P25815	10450	1.94		2.18	1.06	2	129		728		1.75	1.2	5	70		1872		2.13	1.14	2	172		483		1.67	1.2	3	69		1259
Threonine--tRNA ligase, cytoplasmic OS=Homo sapiens OX=9606 GN=TARS PE=1 SV=3	P26639	84294	1.91		1.91	1.09	2	265		327		1.74	1.25	4	271		564		2.03	1.27	2	407		181
Thymidine phosphorylase (Fragment) OS=Homo sapiens OX=9606 GN=TYMP PE=1 SV=1	C9JGI3	46457	1.91		1.71	1.13	2	400		189									2.11	1.06	2	309		251
Glucosamine-6-phosphate isomerase 1 OS=Homo sapiens OX=9606 GN=GNPDA1 PE=1 SV=1	P46926	32819	1.89		1.89	1.17	4	290		294
Brain acid soluble protein 1 OS=Homo sapiens OX=9606 GN=BASP1 PE=1 SV=2	P80723	22680	1.875		2.3	1.05	5	144		646		1.31	1.17	6	164		935		2.28	1.16	5	249		331		1.47	1.19	4	149		612
Ferritin light chain OS=Homo sapiens OX=9606 GN=FTL PE=1 SV=2	P02792	20064	1.86		2.3	1.16	4	181		497		1.41	1.16	7	153		998		2.24	1.19	5	200		412		1.48	1.1	5	144		635
Phosphatidylinositol transfer protein beta isoform OS=Homo sapiens OX=9606 GN=PITPNB PE=1 SV=1	A0A0A0MSW4	31846	1.86		1.86	1.2	4	321	1	249
EH domain-containing protein 1 OS=Homo sapiens OX=9606 GN=EHD1 PE=1 SV=1	A0A024R571	61945	1.86									1.76	1.2	3	290		514									1.96	1.01	2	214		422
Eukaryotic translation initiation factor 6 OS=Homo sapiens OX=9606 GN=EIF6 PE=1 SV=1	P56537	27095	1.85									1.85	1.7	3	490		252
Glutaredoxin-3 OS=Homo sapiens OX=9606 GN=GLRX3 PE=1 SV=2	O76003	37693	1.85									1.85	1.14	2	91		1457
Protein-glutamine gamma-glutamyltransferase 2 OS=Homo sapiens OX=9606 GN=TGM2 PE=1 SV=2	P21980	78420	1.84		2.2	1.14	20	36		2802		1.62	1.13	20	35		3647		2.06	1.13	18	29		2649		1.59	1.12	11	47		1802
Cytosol aminopeptidase OS=Homo sapiens OX=9606 GN=LAP3 PE=1 SV=3	P28838	56530	1.8		2.11	1.23	2	271		322		1.55	1.2	5	234		656		1.8	2.66	4	203		400
TREMBL:Q8VED5 Tax_Id=10090 Gene_Symbol=Krt79 Keratin 79	Q8VED5	57802	1.79		1.66	15.4	5	2	9	360									1.92	1.37	4	2	8	236
Importin-7 OS=Homo sapiens OX=9606 GN=IPO7 PE=1 SV=1	O95373	120751	1.79									1.79	1.34	3	278		550
Hsc70-interacting protein (Fragment) OS=Homo sapiens OX=9606 GN=ST13 PE=1 SV=1	H7C3I1	16491	1.775		1.72	1.1	2	432		163									1.83	1.16	2	357		209
SWISS-PROT:P07744 Tax_Id=10090 Gene_Symbol=Krt4 Keratin, type II cytoskeletal 4	P07744	56590	1.76		1.76	1.47	3	2	11	148
Testin OS=Homo sapiens OX=9606 GN=TES PE=1 SV=1	Q9UGI8	49789	1.76									1.76	1.15	4	492		250
Acid ceramidase OS=Homo sapiens OX=9606 GN=ASAH1 PE=1 SV=1	A0A1B0GTM3	42839	1.74		1.74	1.04	2	579		105
Filamin-C OS=Homo sapiens OX=9606 GN=FLNC PE=1 SV=3	Q14315	293407	1.73		2.97	4.56	5	7	3	1019		1.08	1.11	4	3	3	1100		2.18	1.21	3	7	3	814		1.28	3.08	6	2	3	1069
Cytidine deaminase OS=Homo sapiens OX=9606 GN=CDA PE=1 SV=2	P32320	16687	1.73									1.73	1.17	2	488		255
Asparagine--tRNA ligase, cytoplasmic OS=Homo sapiens OX=9606 GN=NARS PE=1 SV=1	O43776	63758	1.73									1.73	32.33	3	757		116
Glucosamine-6-phosphate isomerase OS=Homo sapiens OX=9606 GN=GNPDA1 PE=1 SV=1	D6R9P4	31052	1.71																1.71	1.11	4	263		313
Filamin-B OS=Homo sapiens OX=9606 GN=FLNB PE=1 SV=2	O75369	280157	1.68		2.45	1.16	75	7	1	5907		1	1.17	118	3	1	13032		2.25	1.15	65	7	1	5015		1.11	1.12	77	2	1	9615
Keratin, type II cytoskeletal 73 OS=Homo sapiens OX=9606 GN=KRT73 PE=1 SV=1	Q86Y46	59457	1.66																1.66	1.88	2	2	11	59
Radixin OS=Homo sapiens OX=9606 GN=RDX PE=1 SV=1	A0A2R8Y5S7	69407	1.65		2.17	1.21	12	19	2	1769		1.14	1.18	12	24	2	1992		2.08	1.13	11	30	2	996		1.22	1.11	8	22	2	1040
Moesin OS=Homo sapiens OX=9606 GN=MSN PE=1 SV=3	P26038	67892	1.64		2.12	1.2	10	19	3	1594		1.13	1.18	11	24	3	1851		2.05	1.64	13	30	3	977		1.23	1.15	9	22	3	912
Heat shock-related 70 kDa protein 2 OS=Homo sapiens OX=9606 GN=HSPA2 PE=1 SV=1	P54652	70263	1.625									1.54	1.19	9	31	4	1053									1.71	1.31	8	17	4	718
RNA-binding protein 3 OS=Homo sapiens OX=9606 GN=RBM3 PE=1 SV=1	P98179	17160	1.61									1.61	1.14	3	385		362
Sorting nexin-2 OS=Homo sapiens OX=9606 GN=SNX2 PE=1 SV=2	O60749	58549	1.6									1.6	1.3	2	605		180
DNA-directed RNA polymerases I, II, and III subunit RPABC3 (Fragment) OS=Homo sapiens OX=9606 GN=POLR2H PE=1 SV=8	C9JLU1	16971	1.595		1.5	1.2	2	332		240		1.72	1.04	2	534		223		1.58	1.11	2	400		182		1.61	1.06	2	363		198
Phosphatidylinositol transfer protein beta isoform OS=Homo sapiens OX=9606 GN=PITPNB PE=1 SV=2	P48739	31805	1.58																1.58	1.03	3	315	1	241
Heat shock cognate 71 kDa protein OS=Homo sapiens OX=9606 GN=HSPA8 PE=1 SV=1	P11142	71082	1.575		1.52	1.19	18	32	2	2065		1.62	1.15	25	31	2	3493		1.53	1.18	18	26	2	1763		1.71	1.24	24	17	2	2463
Receptor of activated protein C kinase 1 OS=Homo sapiens OX=9606 GN=RACK1 PE=1 SV=3	P63244	35511	1.57																1.57	1.11	5	171		484
Keratin, type II cytoskeletal 8 OS=Homo sapiens OX=9606 GN=KRT8 PE=1 SV=7	P05787	53671	1.565		2.34	1.2	42	2	1	11947		0.89	1.58	40	10	1	7820		2.19	1.22	44	2	1	11734		0.94	1.83	26	6	1	6370
Vimentin variant 3 OS=Homo sapiens OX=9606 GN=VIM PE=1 SV=1	B0YJC4	49680	1.56		1.56	1.16	3	2	6	620		0.64	1.22	3	10	5	380		1.67	1.14	2	2	5	567
Peptidyl-prolyl cis-trans isomerase FKBP2 OS=Homo sapiens OX=9606 GN=FKBP2 PE=1 SV=2	P26885	15810	1.56									1.56	1.02	2	545		212
Thioredoxin-like protein 1 OS=Homo sapiens OX=9606 GN=TXNL1 PE=1 SV=3	O43396	32630	1.54		1.69	1.14	4	250		355		1.34	1.2	2	653		155		1.54	1.06	3	198		412
Phosphoglucomutase-2 OS=Homo sapiens OX=9606 GN=PGM2 PE=1 SV=4	Q96G03	68754	1.53		1.79	1.14	9	118	1	766		1.27	1.13	12	117	1	1236		1.97	1.08	5	219		378		1.26	1.13	4	123		783
Tubulin-specific chaperone A OS=Homo sapiens OX=9606 GN=TBCA PE=1 SV=1	E5RIW3	10131	1.53									1.53	1.1	3	598		184
Keratin, type I cytoskeletal 18 OS=Homo sapiens OX=9606 GN=KRT18 PE=1 SV=2	P05783	48029	1.53		2.12	1.53	33	4	1	9367		1.01	1.28	34	5	1	9739		2.03	1.98	32	3	1	10441		1.03	1.18	20	5	1	6861
Phosphatidylinositol transfer protein alpha isoform OS=Homo sapiens OX=9606 GN=PITPNA PE=1 SV=1	F5GWE5	32010	1.495		1.44	1.25	2	321	2	240									1.55	1.01	2	315	2	156
Alpha-1,4 glucan phosphorylase OS=Homo sapiens OX=9606 GN=PYGL PE=1 SV=1	E9PK47	94410	1.48		1.44	1.41	8	199	1	466		1.67	1.21	11	132	1	1110									1.48	1.27	5	134	1	706
Laminin subunit beta-1 OS=Homo sapiens OX=9606 GN=LAMB1 PE=1 SV=1	G3XAI2	207703	1.48		1.49	1.2	3	352		227		1.41	1.2	4	224		699									1.48	1.08	2	226		383
Mitochondrial fission 1 protein OS=Homo sapiens OX=9606 GN=FIS1 PE=1 SV=2	Q9Y3D6	16984	1.48									1.48	1.06	4	474		268		1.07	1.01	2	339		224		1.78	1.09	3	354		203
Uncharacterized protein OS=Homo sapiens OX=9606 PE=3 SV=1	F5H423	23388	1.475									1.52	1.13	5	371		387									1.43	1.13	2	465		148
Vacuolar protein sorting-associated protein 26A OS=Homo sapiens OX=9606 GN=VPS26A PE=1 SV=2	O75436	38260	1.44		1.44	1.04	3	304		272		1.53	1.3	3	475		267		1.4	1.07	3	383		192
Receptor of-activated protein C kinase 1 OS=Homo sapiens OX=9606 GN=RACK1 PE=1 SV=1	D6RAC2	30131	1.44									1.44	1.13	2	735		122
Coactosin-like protein OS=Homo sapiens OX=9606 GN=COTL1 PE=1 SV=3	Q14019	16049	1.435		2.04	1.08	5	256		348		0.91	1.1	8	225		696		1.96	1.09	4	248		333		0.89	1.1	5	211		426
AP-1 complex subunit gamma-1 OS=Homo sapiens OX=9606 GN=AP1G1 PE=1 SV=5	O43747	92148	1.41									1.41	1.24	2	505		237
Platelet-activating factor acetylhydrolase IB subunit beta OS=Homo sapiens OX=9606 GN=PAFAH1B2 PE=1 SV=1	P68402	25724	1.4		1.43	1	2	431		165									1.37	1.04	2	403		181
ADP-ribosylation factor 1 OS=Homo sapiens OX=9606 GN=ARF1 PE=1 SV=2	P84077	20741	1.39		1.39	1.02	2	235		385
Peptidyl-prolyl cis-trans isomerase FKBP4 OS=Homo sapiens OX=9606 GN=FKBP4 PE=1 SV=3	Q02790	52057	1.38									1.38	1.21	2	361		396
Galectin-3 OS=Homo sapiens OX=9606 GN=LGALS3 PE=1 SV=5	P17931	26193	1.37		1.48	170.5	4	216		426		0.88	1.14	4	174		869		1.26	1.17	3	229		367		8.33	65.39	2	160		564
Actin-related protein 2/3 complex subunit 3 (Fragment) OS=Homo sapiens OX=9606 GN=ARPC3 PE=1 SV=1	F8VR50	9834	1.37																1.37	1.1	2	563		115
ADP-ribosylation factor 3 OS=Homo sapiens OX=9606 GN=ARF3 PE=1 SV=2	P61204	20645	1.37																1.37	1.14	4	201	1	407
Transgelin-2 OS=Homo sapiens OX=9606 GN=TAGLN2 PE=1 SV=3	P37802	22548	1.365		1.18	1.13	8	107		853		1.61	1.22	15	47		2500		1.11	1.15	11	63	1	1129		1.55	1.18	5	43	1	1952
Heat shock 70 kDa protein 6 OS=Homo sapiens OX=9606 GN=HSPA6 PE=1 SV=2	P17066	71440	1.36									1.36	1.17	6	31	5	715
Cofilin-2 OS=Homo sapiens OX=9606 GN=CFL2 PE=1 SV=1	Q9Y281	18839	1.35		1.4	1.03	2	72	2	308									1.3	1.17	3	62	2	366
SWISS-PROT:P05784 Tax_Id=10090 Gene_Symbol=Krt18 Keratin, type I cytoskeletal 18	P05784	47509	1.345		1.87	1.91	11	4	5	1070		0.84	1.47	10	5	4	1681		1.85	1.5	10	3	4	1155		0.79	1.67	6	5	3	1205
Lysine--tRNA ligase OS=Homo sapiens OX=9606 GN=KARS PE=1 SV=3	Q15046	68461	1.34									1.34	1.08	2	477		265
Ribonuclease inhibitor OS=Homo sapiens OX=9606 GN=RNH1 PE=1 SV=2	P13489	51766	1.31		1.32	1.11	7	101		903		1.29	1.14	10	96		1425		1.31	1.09	6	85		951
ADP-ribosylation factor 4 OS=Homo sapiens OX=9606 GN=ARF4 PE=1 SV=3	P18085	20612	1.31																1.31	1.21	2	201	2	169
Ras GTPase-activating-like protein IQGAP1 OS=Homo sapiens OX=9606 GN=IQGAP1 PE=1 SV=1	P46940	189761	1.29		1.35	1.1	46	14	1	4626		1.18	1.14	61	8	1	8217		1.23	1.1	45	10	1	4764		1.36	1.12	29	11	1	4813
Serine--tRNA ligase, cytoplasmic OS=Homo sapiens OX=9606 GN=SARS PE=1 SV=1	Q5T5C7	61788	1.29									1.29	1.03	2	340		429
Peptidyl-prolyl cis-trans isomerase FKBP1A OS=Homo sapiens OX=9606 GN=FKBP1A PE=1 SV=2	P62942	12000	1.28									1.28	1.13	3	455		281
Cystatin-B OS=Homo sapiens OX=9606 GN=CSTB PE=1 SV=2	P04080	11190	1.275		1.32	1.12	3	614		95		1.2	1.1	5	333		439		1.24	1.06	4	541		128		1.31	1.12	4	377		185
Cofilin-1 OS=Homo sapiens OX=9606 GN=CFL1 PE=1 SV=3	P23528	18719	1.265		1.46	1.1	9	72	1	1196		1.08	1.06	6	67	1	1876		1.34	1.1	9	62	1	1162		1.19	1.04	6	66	1	1316
Eukaryotic translation initiation factor 5A (Fragment) OS=Homo sapiens OX=9606 GN=EIF5A PE=1 SV=8	I3L397	16237	1.265		1.33	1.09	4	146		641		1.04	1.19	8	101		1402		1.32	1.09	5	105		769		1.21	1.18	8	96		991
Heat shock 70 kDa protein 4 OS=Homo sapiens OX=9606 GN=HSPA4 PE=1 SV=4	P34932	95127	1.255		1.25	1.09	4	109	1	829		1.19	1.17	11	58	1	2186		1.28	1.1	5	112	1	725		1.26	1.07	4	129	1	750
Serine/threonine-protein phosphatase 2A 65 kDa regulatory subunit A alpha isoform OS=Homo sapiens OX=9606 GN=PPP2R1A PE=1 SV=4	P30153	66065	1.255		1.16	1.13	3	169		531		1.35	1.16	12	113		1270		1.06	1.1	5	240		348		1.35	1.14	7	146		627
WD repeat-containing protein 1 OS=Homo sapiens OX=9606 GN=WDR1 PE=1 SV=4	O75083	66836	1.255									1.18	1.17	14	253		606									1.33	1.11	2	412		171
BolA-like protein 2 OS=Homo sapiens OX=9606 GN=BOLA2 PE=1 SV=1	Q9H3K6	10281	1.25									1.25	1.32	3	619		171
Calumenin OS=Homo sapiens OX=9606 GN=CALU PE=1 SV=2	O43852	37198	1.24									0.8	1.11	4	393		354		1.68	1.07	2	301		263
Cold inducible RNA binding protein, isoform CRA_c OS=Homo sapiens OX=9606 GN=CIRBP PE=1 SV=1	D6W5Y5	32355	1.22									1.22	1.23	2	523		227
1,4-alpha-glucan-branching enzyme OS=Homo sapiens OX=9606 GN=GBE1 PE=1 SV=3	Q04446	80879	1.215									1.14	1.12	5	244		637									1.29	1.09	2	260		326
Serpin B8 OS=Homo sapiens OX=9606 GN=SERPINB8 PE=1 SV=2	P50452	43309	1.21									1.21	1.25	2	45	4	248
Protein dpy-30 homolog OS=Homo sapiens OX=9606 GN=DPY30 PE=1 SV=1	Q9C005	11243	1.21									1.21	1.16	2	382		365
Glycogen phosphorylase, liver form OS=Homo sapiens OX=9606 GN=PYGL PE=1 SV=4	P06737	97486	1.2																1.2	1.28	4	410	1	178
Translin-associated protein X OS=Homo sapiens OX=9606 GN=TSNAX PE=1 SV=1	Q99598	33206	1.19		1.19	1.05	2	378		208
Heterogeneous nuclear ribonucleoprotein F OS=Homo sapiens OX=9606 GN=HNRNPF PE=1 SV=3	P52597	45985	1.19									1.19	2.36	2	331	1	439
Ezrin OS=Homo sapiens OX=9606 GN=EZR PE=1 SV=4	P15311	69484	1.19									1.19	1.21	39	24	1	5071
Ubiquitin carboxyl-terminal hydrolase 14 OS=Homo sapiens OX=9606 GN=USP14 PE=1 SV=2	A6NJA2	51510	1.18									1.18	1.14	2	292		509
Heterogeneous nuclear ribonucleoprotein K OS=Homo sapiens OX=9606 GN=HNRNPK PE=1 SV=1	P61978	51230	1.175		0.77	1.46	2	225		402		1.36	1.26	6	116		1238		0.99	1.22	4	146		563		1.46	1.35	3	112		845
Ubiquitin-fold modifier 1 OS=Homo sapiens OX=9606 GN=UFM1 PE=1 SV=1	P61960	9169	1.17																							1.17	1.02	2	734		64
Elongation factor 1-alpha 1 OS=Homo sapiens OX=9606 GN=EEF1A1 PE=1 SV=1	P68104	50451	1.17									1.17	1.27	20	12		7452
ATP-citrate synthase OS=Homo sapiens OX=9606 GN=ACLY PE=1 SV=3	P53396	121674	1.17									1.11	1.12	6	85		1545									1.23	1.03	3	122		785
Heat shock 70 kDa protein 1B OS=Homo sapiens OX=9606 GN=HSPA1B PE=1 SV=1	A0A0G2JIW1	70351	1.165		1.23	1.19	11	32	3	1647		1.13	1.2	15	31	3	2202		1.19	1.21	11	26	3	1620		1.14	1.22	17	17	3	1840
Neuroblast differentiation-associated protein AHNAK OS=Homo sapiens OX=9606 GN=AHNAK PE=1 SV=2	Q09666	629213	1.165		1.22	1.13	5	221		411									1.11	1.08	7	204		399
UV excision repair protein RAD23 homolog A OS=Homo sapiens OX=9606 GN=RAD23A PE=1 SV=1	P54725	39642	1.14									1.14	1.21	2	197	2	319
Pyridoxal kinase OS=Homo sapiens OX=9606 GN=PDXK PE=1 SV=1	F2Z2Y4	30790	1.14									1.14	1.09	2	354		404
Endoplasmic reticulum chaperone BiP OS=Homo sapiens OX=9606 GN=HSPA5 PE=1 SV=2	P11021	72402	1.135		1.54	1.1	27	32	1	3057		0.76	1.23	29	31	1	4283		1.48	1.14	24	26	1	2896		0.79	1.09	26	17	1	3929
Elongation factor 1-gamma OS=Homo sapiens OX=9606 GN=EEF1G PE=1 SV=3	P26641	50429	1.135		1.23	1.22	4	118	2	312		1.04	1.19	11	117	2	733		1.23	1.11	4	221		375		1.02	1.05	3	293		262
Alpha-actinin-4 OS=Homo sapiens OX=9606 GN=ACTN4 PE=1 SV=2	O43707	105245	1.125		1.26	1.12	58	9	1	5589		0.96	1.13	59	16	1	6623		1.23	1.12	49	12	2	4024		1.02	1.13	42	7	1	5782
Spectrin beta chain, non-erythrocytic 1 OS=Homo sapiens OX=9606 GN=SPTBN1 PE=1 SV=2	Q01082	275237	1.12									1.12	1.28	4	243		637
Bifunctional glutamate/proline--tRNA ligase OS=Homo sapiens OX=9606 GN=EPRS PE=1 SV=5	P07814	172080	1.115									1.12	1.15	2	502		239		1.11	1.01	2	177		467
Serpin B9 OS=Homo sapiens OX=9606 GN=SERPINB9 PE=1 SV=1	P50453	43004	1.115		1.17	1.09	18	50	1	1689		1.06	1.17	26	45	1	2623		1.15	1.1	15	52	1	1524		1.08	1.11	10	60	1	1500
Pyruvate kinase PKM OS=Homo sapiens OX=9606 GN=PKM PE=1 SV=4	P14618	58470	1.115		1.28	1.17	13	40		2578		0.9	1.13	27	21		5923		1.22	1.19	13	34		2402		1.01	1.1	22	15		4196
STE20-like serine/threonine-protein kinase OS=Homo sapiens OX=9606 GN=SLK PE=1 SV=1	Q9H2G2	143234	1.11		1.09	1.36	2	245		360		1.11	1.11	4	349		412		1.33	1.24	4	230		366
Cysteine--tRNA ligase, cytoplasmic OS=Homo sapiens OX=9606 GN=CARS PE=1 SV=3	P49589	86103	1.11									1.11	1.18	2	473		269
Chloride intracellular channel protein 1 OS=Homo sapiens OX=9606 GN=CLIC1 PE=1 SV=4	O00299	27248	1.11		1.26	1.13	7	137		681		0.99	1.19	13	144		1063		1.19	1.1	9	106		760		1.03	1.08	6	87		1043
START domain-containing protein 10 (Fragment) OS=Homo sapiens OX=9606 GN=STARD10 PE=1 SV=1	F5H1Z6	29424	1.11									1.13	1.31	3	556		202		1.09	1.27	4	241		348
Eukaryotic translation initiation factor 3 subunit F OS=Homo sapiens OX=9606 GN=EIF3F PE=1 SV=1	O00303	37654	1.1									1.03	1.07	2	162		948									1.17	1.16	2	136		689
Protein S100-A11 OS=Homo sapiens OX=9606 GN=S100A11 PE=1 SV=2	P31949	11847	1.085		1.26	1.06	3	147		639		0.93	1.12	6	103		1393		1.2	1.04	3	123		665		0.97	1.09	3	68		1270
Isoform 2 of Adenylyl cyclase-associated protein 1 OS=Homo sapiens OX=9606 GN=CAP1	Q01518-2	52254	1.075		1.32	1.14	8	62	2	921		0.85	1.06	14	41	2	2643		1.2	1.16	8	67	2	763		0.95	1.08	10	46	2	1411
Adenylyl cyclase-associated protein 1 OS=Homo sapiens OX=9606 GN=CAP1 PE=1 SV=5	Q01518	52325	1.065		1.3	1.21	9	62	1	1328		0.84	1.07	14	41	1	2935		1.2	1.21	8	67	1	1079		0.93	1.1	10	46	1	1847
Serine/threonine-protein phosphatase CPPED1 OS=Homo sapiens OX=9606 GN=CPPED1 PE=1 SV=3	Q9BRF8	35868	1.06		1.09	1.18	9	108		853		1.05	1.21	3	536		222		1.06	1.13	10	119		689
Coatomer subunit gamma-1 OS=Homo sapiens OX=9606 GN=COPG1 PE=1 SV=1	Q9Y678	98967	1.06		1.02	1.39	2	187		483		1.1	1.15	3	180	1	845		0.99	1.16	2	265		308		1.1	1.04	3	114		840
Prefoldin subunit 5 OS=Homo sapiens OX=9606 GN=PFDN5 PE=1 SV=2	Q99471	17374	1.06																							1.06	1.06	2	389		180
Phosphoacetylglucosamine mutase OS=Homo sapiens OX=9606 GN=PGM3 PE=1 SV=1	O95394	60270	1.06									1.06	1.24	2	604		180
Heat shock protein HSP 90-beta OS=Homo sapiens OX=9606 GN=HSP90AB1 PE=1 SV=4	P08238	83554	1.055		1.06	1.12	16	21	3	2906		1.03	1.15	28	7	3	5505		1.05	1.19	26	27	2	2503		1.06	1.14	23	4	3	3889
Plastin-3 OS=Homo sapiens OX=9606 GN=PLS3 PE=1 SV=1	A0A0A0MSQ0	69804	1.05		1.08	1.05	3	47	2	248		1.01	1.03	4	80	2	476									1.05	1.28	2	80	2	361
Calpain-2 catalytic subunit OS=Homo sapiens OX=9606 GN=CAPN2 PE=1 SV=6	P17655	80800	1.05									1.05	1.1	2	902		82
Actin, alpha skeletal muscle OS=Homo sapiens OX=9606 GN=ACTA1 PE=1 SV=1	P68133	42366	1.04		1.04	1.24	13	1	5	2991
Coatomer protein complex, subunit epsilon, isoform CRA_g OS=Homo sapiens OX=9606 GN=COPE PE=1 SV=1	M0QXB4	37072	1.04		1.17	1.06	3	142		658									0.91	1.13	4	187		432
Coronin-1C OS=Homo sapiens OX=9606 GN=CORO1C PE=1 SV=1	Q9ULV4	53899	1.04		1.04	1.06	2	159		582		0.89	1.21	7	200		772		1.09	1.23	2	165		507
Reticulocalbin-1 OS=Homo sapiens OX=9606 GN=RCN1 PE=1 SV=1	Q15293	38866	1.035		1.12	1.11	7	104		888		1.05	1.06	3	251		613		1.02	1.16	9	116		713		1	1.07	2	310		239
Myosin regulatory light chain 12A OS=Homo sapiens OX=9606 GN=MYL12A PE=1 SV=1	J3QRS3	20501	1.03		1.04	1.12	5	103		891									1.03	1.14	6	79		995		0.62	1.13	3	159		564
Actin, cytoplasmic 1 (Fragment) OS=Homo sapiens OX=9606 GN=ACTB PE=1 SV=1	A0A2R8YEA7	17631	1.025		1.06	1.08	6	1	3	7911									0.99	1.1	6	1	3	7483
Myeloid-derived growth factor OS=Homo sapiens OX=9606 GN=MYDGF PE=1 SV=1	Q969H8	18897	1.02		1.32	1.04	3	414		181		0.8	1.08	5	334		439		1.24	1.13	2	510		141		0.79	1.04	3	305		241
POTE ankyrin domain family member E OS=Homo sapiens OX=9606 GN=POTEE PE=2 SV=3	Q6S8J3	122882	1.01		1.09	1.12	7	1	4	6598									1.01	1.2	8	1	4	7006		0.89	1.06	5	3	3	3617
Ubiquitin-like modifier-activating enzyme 1 OS=Homo sapiens OX=9606 GN=UBA1 PE=1 SV=3	P22314	118858	1.01		1.06	1.12	5	65		1295		0.97	1.17	13	54		2264		1.03	1.11	6	94		878		0.99	1.1	5	63		1418
Alpha-actinin-2 OS=Homo sapiens OX=9606 GN=ACTN2 PE=1 SV=1	P35609	104358	1.01																							1.01	1.18	5	7	3	748
Actin, cytoplasmic 2 OS=Homo sapiens OX=9606 GN=ACTG1 PE=1 SV=1	P63261	42108	1.005		1.04	2.35	19	1	2	13223									0.97	1.11	19	1	2	12458
Heat shock protein HSP 90-alpha A2 OS=Homo sapiens OX=9606 GN=HSP90AA2P PE=1 SV=2	Q14568	39454	1																							1	1.12	5	4	5	452
Ubiquitin-conjugating enzyme E2 variant 2 OS=Homo sapiens OX=9606 GN=UBE2V2 PE=1 SV=4	Q15819	16409	1									1.08	1.29	4	404	2	310									0.92	1.26	2	513	2	115
Beta-hexosaminidase OS=Homo sapiens OX=9606 GN=HEXA PE=1 SV=1	H3BP20	62416	1									1	1.34	3	315		463
Coatomer subunit beta' OS=Homo sapiens OX=9606 GN=COPB2 PE=1 SV=2	P35606	103278	1									1	1.01	2	313		470		1	1	2	602		103		1.13	1.02	2	302		246
Fructose-bisphosphate aldolase A OS=Homo sapiens OX=9606 GN=ALDOA PE=1 SV=2	P04075	39851	0.985		1.14	1.09	19	25	1	3528		0.86	1.11	22	22	1	5432		1.07	1.11	20	15	1	3649		0.9	1.09	17	33	1	2293
14-3-3 protein zeta/delta OS=Homo sapiens OX=9606 GN=YWHAZ PE=1 SV=1	P63104	27899	0.985		1.07	1.09	18	33	1	2983		0.86	1.12	18	61	1	2048		1.03	1.09	18	28	1	2807		0.94	1.06	15	52	1	1751
Endoplasmic reticulum resident protein 44 OS=Homo sapiens OX=9606 GN=ERP44 PE=1 SV=1	Q9BS26	47341	0.985		0.96	1.05	3	150	1	635		0.98	1.1	6	182	1	842		1.09	1.07	3	159	1	524		0.99	1.02	2	275		299
Cytoplasmic FMR1-interacting protein OS=Homo sapiens OX=9606 GN=CYFIP2 PE=1 SV=1	E7EVJ5	144309	0.98									0.98	1.35	2	1161		43
Plastin-2 OS=Homo sapiens OX=9606 GN=LCP1 PE=1 SV=6	P13796	70814	0.975		1	1.14	17	47	1	1852		1	1.09	12	80	1	1593		0.91	1.13	14	66		1103		0.95	1.16	10	80	1	1092
Fructose-bisphosphate aldolase C OS=Homo sapiens OX=9606 GN=ALDOC PE=1 SV=2	P09972	39830	0.97		1.15	1.06	4	25	2	460		0.87	1.06	4	22	2	671		1.03	1.04	3	15	2	319		0.91	1.03	3	33	2	606
Glutamine--fructose-6-phosphate aminotransferase [isomerizing] 1 OS=Homo sapiens OX=9606 GN=GFPT1 PE=1 SV=3	Q06210	79555	0.97									1	1.27	6	199		776		0.87	1.12	2	398		183		0.97	1.14	2	191		478
Importin subunit beta-1 OS=Homo sapiens OX=9606 GN=KPNB1 PE=1 SV=2	Q14974	98420	0.965		1.01	1.03	4	208		454		0.92	1.21	13	105		1378		0.78	1.06	4	191		428		1.03	1.12	6	125		773
Actin-related protein 2/3 complex subunit 5 OS=Homo sapiens OX=9606 GN=ARPC5 PE=1 SV=3	O15511	16367	0.96									0.96	1.17	2	587		187
Synaptic vesicle membrane protein VAT-1 homolog OS=Homo sapiens OX=9606 GN=VAT1 PE=1 SV=2	Q99536	42122	0.96									0.96	1.02	2	589		186
Heat shock protein HSP 90-alpha OS=Homo sapiens OX=9606 GN=HSP90AA1 PE=1 SV=5	P07900	85006	0.955		0.94	1.15	23	21	2	2943		0.97	1.11	33	7	2	5837		0.9	1.1	26	27	1	2893		1.01	1.1	32	4	2	4330
START domain-containing protein 10 OS=Homo sapiens OX=9606 GN=STARD10 PE=1 SV=1	F5GY11	28034	0.95		0.95	1.03	3	281		302
Eukaryotic translation initiation factor 3 subunit M OS=Homo sapiens OX=9606 GN=EIF3M PE=1 SV=1	Q7L2H7	42932	0.95									0.95	1.24	2	643		159
14-3-3 protein gamma OS=Homo sapiens OX=9606 GN=YWHAG PE=1 SV=2	P61981	28456	0.945		1.02	1.08	13	33	5	1228		0.84	1.15	17	61	2	1873		1.01	1.1	13	28	4	1315		0.88	1.08	13	52	2	1243
14-3-3 protein beta/alpha OS=Homo sapiens OX=9606 GN=YWHAB PE=1 SV=3	P31946	28179	0.945		1.02	1.08	13	33	4	1667		0.82	1.1	15	61	5	1335		0.98	1.09	13	28	3	1359		0.91	1.14	12	52	5	943
Filamin-A OS=Homo sapiens OX=9606 GN=FLNA PE=1 SV=4	P21333	283301	0.945		0.88	1.81	9	7	2	1722		1.01	1.12	29	3	2	3214		0.72	1.78	10	7	2	1532		1.14	1.2	6	2	2	1317
Microtubule-associated protein OS=Homo sapiens OX=9606 GN=MAP4 PE=1 SV=1	E7EVA0	246546	0.94									0.94	1.1	4	369		390
Thioredoxin OS=Homo sapiens OX=9606 GN=TXN PE=1 SV=3	P10599	12015	0.93		1.12	1.1	3	499		136		0.63	1.07	5	448		286		1.13	1.05	4	414		176		0.74	1.09	4	284		278
Spermine synthase OS=Homo sapiens OX=9606 GN=SMS PE=1 SV=2	P52788	41698	0.93		0.99	1.01	2	131		719		0.7	1.08	9	241		639		0.93	1.05	2	176		469
14-3-3 protein sigma OS=Homo sapiens OX=9606 GN=SFN PE=1 SV=1	P31947	27871	0.93		1.03	3.44	5	33	8	318		0.85	1.15	4	61	8	112		0.98	1.08	4	28	7	440		0.88	9.91	3	52	8	110
Isoform Short of 14-3-3 protein beta/alpha OS=Homo sapiens OX=9606 GN=YWHAB	P31946-2	27947	0.92		1.02	1.08	13	33	3	1667		0.82	1.1	16	61	4	1337									0.92	1.08	11	52	4	952
Kinectin OS=Homo sapiens OX=9606 GN=KTN1 PE=1 SV=1	Q86UP2	156464	0.92		0.78	1.17	3	236		376		1.39	1.86	2	411		336		0.69	1.16	5	259		322		1.06	1.34	2	699		70
Protein farnesyltransferase/geranylgeranyltransferase type-1 subunit alpha (Fragment) OS=Homo sapiens OX=9606 GN=FNTA PE=1 SV=1	E9PQP6	30061	0.92																0.92	1.02	2	292		274
Eukaryotic translation initiation factor 3 subunit B OS=Homo sapiens OX=9606 GN=EIF3B PE=1 SV=3	P55884	92823	0.91									0.91	1.11	4	273		563
Coatomer subunit beta OS=Homo sapiens OX=9606 GN=COPB1 PE=1 SV=3	P53618	108214	0.91									0.91	1.2	3	215		733
14-3-3 protein eta OS=Homo sapiens OX=9606 GN=YWHAH PE=1 SV=4	Q04917	28372	0.91		1	1.05	4	33	7	383		0.83	1.27	6	61	7	306		0.94	2.03	6	28	6	520		0.88	1.09	4	52	7	129
Actin, cytoplasmic 1 OS=Homo sapiens OX=9606 GN=ACTB PE=1 SV=1	P60709	42052	0.905		1.03	2.35	19	1	1	13226		0.79	1.19	27	2	1	16496		0.97	1.11	19	1	1	12920		0.84	1.14	21	3	1	9430
Ubiquitin-conjugating enzyme E2 L3 OS=Homo sapiens OX=9606 GN=UBE2L3 PE=1 SV=1	P68036	18021	0.9		0.9	1.08	3	232	1	396		0.75	1.19	4	256		604		0.93	1.07	3	157	1	531
Protein farnesyltransferase/geranylgeranyltransferase type-1 subunit alpha OS=Homo sapiens OX=9606 GN=FNTA PE=1 SV=1	P49354	44495	0.9		0.9	1.03	2	361		221
Protein mago nashi homolog OS=Homo sapiens OX=9606 GN=MAGOH PE=1 SV=1	P61326	17210	0.9									0.9	1.16	3	512	1	235
Beta-actin-like protein 2 OS=Homo sapiens OX=9606 GN=ACTBL2 PE=1 SV=2	Q562R1	42318	0.9		1.04	1.06	7	1	6	1627		0.77	1.09	7	2	4	1156		0.97	1.12	5	1	6	1351		0.83	1.09	6	3	5	1048
Ubiquitin-conjugating enzyme E2 variant 1 OS=Homo sapiens OX=9606 GN=UBE2V1 PE=1 SV=2	Q13404	16598	0.895									0.85	1.18	9	404	1	342		0.94	1.14	2	512	1	140
Keratin, type II cytoskeletal 3 OS=Homo sapiens OX=9606 GN=KRT3 PE=1 SV=3	P12035	64549	0.89		1.12	1.76	4	2	10	184									0.66	1.85	3	2	10	125
Protein mago nashi homolog 2 OS=Homo sapiens OX=9606 GN=MAGOHB PE=1 SV=1	Q96A72	17322	0.89									0.89	1.02	2	512	2	161
Arginine--tRNA ligase, cytoplasmic OS=Homo sapiens OX=9606 GN=RARS PE=1 SV=2	P54136	76129	0.89									0.89	1.1	5	327		445
Rho GDP-dissociation inhibitor 1 (Fragment) OS=Homo sapiens OX=9606 GN=ARHGDIA PE=1 SV=8	J3KTF8	21561	0.89		0.96	1.06	5	119		766		0.75	1.09	3	179		847		1	1.11	5	121		675		0.82	1.14	3	178		513
Peroxiredoxin-6 OS=Homo sapiens OX=9606 GN=PRDX6 PE=1 SV=3	P30041	25133	0.88		1.02	1.09	12	53		1496		0.74	1.12	11	99		1409		0.93	1.08	12	38		2017		0.83	1.15	9	124		778
14-3-3 protein theta OS=Homo sapiens OX=9606 GN=YWHAQ PE=1 SV=1	P27348	28032	0.88		1	1.24	7	33	6	753		0.77	1.24	9	61	6	850		0.95	1.4	10	28	5	857		0.81	1.22	6	52	6	637
Transaldolase OS=Homo sapiens OX=9606 GN=TALDO1 PE=1 SV=2	P37837	37688	0.88		0.86	1.32	7	112		795		0.77	1.27	10	141		1075		1.09	1.34	10	108		747		0.9	1.09	9	186		495
Staphylococcal nuclease domain-containing protein 1 OS=Homo sapiens OX=9606 GN=SND1 PE=1 SV=1	Q7KZF4	102618	0.87		0.97	1.13	4	95		959		0.8	1.16	17	83		1562		0.93	1.22	2	217		380		0.81	1.1	6	81		1089
Alpha-actinin-1 OS=Homo sapiens OX=9606 GN=ACTN1 PE=1 SV=2	P12814	103563	0.87		0.96	1.17	43	9	2	4990		0.8	1.18	42	16	2	5213		0.85	1.18	39	12	1	4286		0.89	1.13	33	7	2	4860
HCG2044781 OS=Homo sapiens OX=9606 GN=TMEM189-UBE2V1 PE=4 SV=1	I3L0A0	42752	0.87																							0.87	1.23	3	513	1	125
T-complex protein 1 subunit delta OS=Homo sapiens OX=9606 GN=CCT4 PE=1 SV=4	P50991	58401	0.87									0.77	1.08	3	285	1	539									0.97	1.07	2	210		428
Ras suppressor protein 1 OS=Homo sapiens OX=9606 GN=RSU1 PE=1 SV=3	Q15404	31521	0.86		0.93	1.14	4	303		273									0.79	1.09	4	331		230
Actin, cytoplasmic 2 (Fragment) OS=Homo sapiens OX=9606 GN=ACTG1 PE=1 SV=8	I3L4N8	26974	0.855									0.85	1.19	12	2	2	10987									0.86	1.08	9	3	2	6255
Transitional endoplasmic reticulum ATPase OS=Homo sapiens OX=9606 GN=VCP PE=1 SV=4	P55072	89950	0.845		1.02	1.11	35	10		5173		0.66	1.14	31	40		2964		0.98	1.08	29	25		2956		0.71	1.12	18	29		2425
Ubiquitin thioesterase OS=Homo sapiens OX=9606 GN=OTUB1 PE=1 SV=2	J3KR44	31649	0.84		0.84	1.32	2	261		330		0.86	1.03	3	422		325		0.7	1.02	2	197		417
T-complex protein 1 subunit alpha OS=Homo sapiens OX=9606 GN=TCP1 PE=1 SV=1	P17987	60819	0.84									0.84	1.08	4	140		1078
Proteasome adapter and scaffold protein ECM29 OS=Homo sapiens OX=9606 GN=ECPAS PE=1 SV=1	J3KN16	225491	0.84									0.84	1.19	3	358		399
Protein-L-isoaspartate O-methyltransferase OS=Homo sapiens OX=9606 GN=PCMT1 PE=1 SV=1	A0A0A0MRJ6	30524	0.835									0.83	1.16	2	383		364									0.84	1.1	2	291		264
Costars family protein ABRACL OS=Homo sapiens OX=9606 GN=ABRACL PE=1 SV=1	Q9P1F3	9108	0.83																							0.83	1.1	2	586		98
Isoform 3 of Tropomyosin alpha-1 chain OS=Homo sapiens OX=9606 GN=TPM1	P09493-3	32856	0.825		0.83	1.01	3	58	3	379									0.82	1.71	3	80	4	283
Tropomyosin 1 (Alpha), isoform CRA_m OS=Homo sapiens OX=9606 GN=TPM1 PE=1 SV=1	H7BYY1	28730	0.825		0.83	1.01	3	58	4	298									0.82	1.71	3	80	3	333
Tropomyosin alpha-4 chain OS=Homo sapiens OX=9606 GN=TPM4 PE=1 SV=3	P67936	28619	0.82		0.88	1.11	17	58	1	1380		0.69	1.11	10	134	1	1104		0.84	1.12	17	80	1	985		0.8	1.05	5	106	1	889
Mesencephalic astrocyte-derived neurotrophic factor OS=Homo sapiens OX=9606 GN=MANF PE=1 SV=1	A8K878	21586	0.82									0.71	1.08	2	426		323		0.93	1.03	2	439		166
Actin, alpha cardiac muscle 1 OS=Homo sapiens OX=9606 GN=ACTC1 PE=1 SV=1	P68032	42334	0.82									0.76	1.15	15	2	3	3012		0.96	1.12	10	1	5	2558		0.82	1.13	12	3	4	2431
Sorting nexin-12 OS=Homo sapiens OX=9606 GN=SNX12 PE=1 SV=1	A0A087X0R6	20041	0.82									0.82	1.32	3	39	4	53
Heme-binding protein 2 OS=Homo sapiens OX=9606 GN=HEBP2 PE=1 SV=1	Q9Y5Z4	22861	0.815		0.83	1.1	5	255		348									0.8	1.06	4	297		268
Glycogen phosphorylase, brain form OS=Homo sapiens OX=9606 GN=PYGB PE=1 SV=5	P11216	97319	0.815		0.76	1.14	2	199	2	343		0.87	1.46	6	132	2	721		0.39	1.56	3	410	2	135		1.2	1.44	3	134	2	456
T-complex protein 1 subunit eta OS=Homo sapiens OX=9606 GN=CCT7 PE=1 SV=2	Q99832	59842	0.81		0.7	1.18	2	284		299		0.81	1.05	2	221		707									0.87	1.03	2	192		478
T-complex protein 1 subunit gamma OS=Homo sapiens OX=9606 GN=CCT3 PE=1 SV=4	P49368	61066	0.81									0.81	1.01	3	286		536
Heterogeneous nuclear ribonucleoprotein H OS=Homo sapiens OX=9606 GN=HNRNPH1 PE=1 SV=1	E9PCY7	47343	0.81									0.81	1.38	2	331	2	421
T-complex protein 1 subunit theta OS=Homo sapiens OX=9606 GN=CCT8 PE=1 SV=4	P50990	60153	0.805									0.73	1.12	2	309		480									0.88	1.03	2	243		357
Rho GTPase-activating protein 1 OS=Homo sapiens OX=9606 GN=ARHGAP1 PE=1 SV=1	Q07960	50461	0.8									0.82	1.09	6	192		805		0.78	1.06	5	245		339		0.8	1.06	2	322		227
Heterogeneous nuclear ribonucleoprotein A/B OS=Homo sapiens OX=9606 GN=HNRNPAB PE=1 SV=1	D6R9P3	30398	0.785		0.79	1.72	3	141	3	200									0.78	1.96	3	118	2	173
Proteasome activator complex subunit 2 OS=Homo sapiens OX=9606 GN=PSME2 PE=1 SV=1	A0A087X1Z3	29279	0.785		0.74	1.08	7	89		970		0.83	1.18	8	176		856		0.69	1.11	8	145		566		0.83	1.23	3	99		960
Peroxiredoxin-1 OS=Homo sapiens OX=9606 GN=PRDX1 PE=1 SV=1	Q06830	22324	0.78		0.8	1.13	12	114	1	791		0.69	1.14	11	111	1	1275		0.78	1.63	12	97	1	855		0.78	1.15	6	103	1	906
26S proteasome non-ATPase regulatory subunit 3 OS=Homo sapiens OX=9606 GN=PSMD3 PE=1 SV=2	O43242	61054	0.78									0.81	1.28	4	322		448									0.75	1.1	2	209		432
Talin-2 OS=Homo sapiens OX=9606 GN=TLN2 PE=1 SV=4	Q9Y4G6	273781	0.78									0.78	9.77	5	14	2	264
SUMO-activating enzyme subunit 2 OS=Homo sapiens OX=9606 GN=UBA2 PE=1 SV=2	Q9UBT2	71749	0.78									0.78	1.07	3	574		191
General vesicular transport factor p115 OS=Homo sapiens OX=9606 GN=USO1 PE=1 SV=2	O60763	108740	0.775									0.74	6.8	6	338		431		0.81	1.16	3	303		260
26S proteasome non-ATPase regulatory subunit 2 OS=Homo sapiens OX=9606 GN=PSMD2 PE=1 SV=3	Q13200	100877	0.77		0.79	1.07	3	240		364		0.75	1.13	5	181		844		0.73	1.04	3	305		258		0.81	1.1	6	183		503
UMP-CMP kinase OS=Homo sapiens OX=9606 GN=CMPK1 PE=1 SV=3	P30085	22436	0.77		0.79	1.05	2	289		295									0.75	1.09	2	274		299
Keratin, type II cytoskeletal 80 OS=Homo sapiens OX=9606 GN=KRT80 PE=1 SV=2	Q6KB66	51007	0.77		0.77	2.73	2	2	7	482
Hypoxia up-regulated protein 1 OS=Homo sapiens OX=9606 GN=HYOU1 PE=1 SV=1	A0A087X054	104941	0.77									0.77	1.55	2	350		412
Importin-9 OS=Homo sapiens OX=9606 GN=IPO9 PE=1 SV=3	Q96P70	116858	0.76									0.76	1.12	3	323		447
6-phosphogluconolactonase OS=Homo sapiens OX=9606 GN=PGLS PE=1 SV=2	O95336	27815	0.76									0.76	1.17	5	307		482		0.71	1.04	3	321		236		0.88	1.04	2	240		360
Talin-1 OS=Homo sapiens OX=9606 GN=TLN1 PE=1 SV=3	Q9Y490	271766	0.755		0.74	3.45	27	17		4167		0.77	2.28	52	14	1	6838		0.66	1.18	25	19		3272		0.83	1.17	17	26		2892
Nucleolin OS=Homo sapiens OX=9606 GN=NCL PE=1 SV=3	P19338	76625	0.755		0.75	1.1	2	69		1226		0.76	1.11	8	98		1414		0.75	1.17	3	78		1002		0.85	1.13	6	59		1512
Nuclear transport factor 2 OS=Homo sapiens OX=9606 GN=NUTF2 PE=1 SV=1	P61970	14640	0.75									0.61	1.24	2	699		137									0.89	1.3	2	355		203
NSFL1 cofactor p47 OS=Homo sapiens OX=9606 GN=NSFL1C PE=1 SV=2	Q9UNZ2	40548	0.74		0.92	1.26	2	528		123		0.56	1.06	2	394		354
T-complex protein 1 subunit beta OS=Homo sapiens OX=9606 GN=CCT2 PE=1 SV=2	F5GWF6	57170	0.74		0.74	1.19	2	248		356		0.91	1.11	4	175		863		0.67	1.07	3	342		222
Keratin, type I cytoskeletal 17 OS=Homo sapiens OX=9606 GN=KRT17 PE=1 SV=2	Q04695	48361	0.735		0.46	3.18	5	4	8	536									1.01	3.82	5	3	7	582
V-type proton ATPase catalytic subunit A OS=Homo sapiens OX=9606 GN=ATP6V1A PE=1 SV=2	P38606	68660	0.73		0.77	1.19	2	355		225		0.69	1.34	2	408		339
Glutamine--tRNA ligase OS=Homo sapiens OX=9606 GN=QARS PE=1 SV=1	P47897	88655	0.72									0.72	1.12	2	459		281
Myosin light polypeptide 6 OS=Homo sapiens OX=9606 GN=MYL6 PE=1 SV=1	G3V1V0	18311	0.71		0.89	1.23	5	253		353		0.64	1.13	5	160		967		0.74	1.12	5	120		686		0.68	1.11	9	78		1122
Dipeptidyl peptidase 4 OS=Homo sapiens OX=9606 GN=DPP4 PE=1 SV=2	P27487	88907	0.71		0.85	1.01	4	204		462		0.53	1.17	8	126		1157		0.83	1.07	6	239		349		0.59	1.11	5	222		401
UV excision repair protein RAD23 homolog B OS=Homo sapiens OX=9606 GN=RAD23B PE=1 SV=1	P54727	43202	0.71		0.71	1.16	2	211		452		0.94	1.11	5	197	1	784		0.68	1.11	3	235		357
F-actin-capping protein subunit beta OS=Homo sapiens OX=9606 GN=CAPZB PE=1 SV=4	P47756	31616	0.71																0.71	1.03	2	231		363		0.71	1.09	4	249		344
Ubiquitin carboxyl-terminal hydrolase 5 OS=Homo sapiens OX=9606 GN=USP5 PE=1 SV=2	P45974	96638	0.71									0.71	1.01	2	265		578
Protein arginine N-methyltransferase 1 OS=Homo sapiens OX=9606 GN=PRMT1 PE=1 SV=1	E9PKG1	38198	0.7									0.7	1.03	2	503		238
F-actin-capping protein subunit alpha-1 OS=Homo sapiens OX=9606 GN=CAPZA1 PE=1 SV=3	P52907	33073	0.7									0.76	1.18	3	407	1	341		0.64	1.17	2	326	1	234
Inorganic pyrophosphatase OS=Homo sapiens OX=9606 GN=PPA1 PE=1 SV=2	Q15181	33095	0.69																0.69	1.16	2	395		185
3'(2'),5'-bisphosphate nucleotidase 1 OS=Homo sapiens OX=9606 GN=BPNT1 PE=1 SV=1	O95861	33713	0.69									0.69	1.1	2	712		133
Alpha-centractin OS=Homo sapiens OX=9606 GN=ACTR1A PE=1 SV=1	R4GMT0	37638	0.69									0.69	1.14	2	465		276
Tropomyosin alpha-1 chain OS=Homo sapiens OX=9606 GN=TPM1 PE=1 SV=1	B7Z596	31904	0.69									0.69	1.08	2	134	3	324
Actin-related protein 2 OS=Homo sapiens OX=9606 GN=ACTR2 PE=1 SV=1	P61160	45017	0.685		0.65	1.15	3	299		279		0.7	1.11	5	231		669		0.67	1.16	3	361		206		0.7	1.37	2	390		179
Serpin B6 OS=Homo sapiens OX=9606 GN=SERPINB6 PE=1 SV=3	P35237	42936	0.68		0.71	1.08	7	50	2	1353		0.45	1.09	10	45	2	1762		0.68	1.08	6	52	2	1022
Keratin, type II cuticular Hb4 OS=Homo sapiens OX=9606 GN=KRT84 PE=2 SV=2	Q9NSB2	65942	0.68									0.68	1.27	4	10	7	177		1.68	1.21	3	2	9	134		0.66	1.33	3	6	5	174
Hepatoma-derived growth factor OS=Homo sapiens OX=9606 GN=HDGF PE=1 SV=1	P51858	26886	0.68									0.68	1.02	3	304		486
Keratin, type II cytoskeletal 79 OS=Homo sapiens OX=9606 GN=KRT79 PE=1 SV=2	Q5XKE5	58085	0.68									0.68	1.23	3	10	6	240
Isoform 2 of F-actin-capping protein subunit beta OS=Homo sapiens OX=9606 GN=CAPZB	P47756-2	30952	0.68		0.69	1.07	2	254		350		0.67	1.04	3	308		481
Vacuolar protein sorting-associated protein 35 OS=Homo sapiens OX=9606 GN=VPS35 PE=1 SV=2	Q96QK1	92447	0.67									0.78	1.25	4	270		564		0.63	1.13	6	327		234		0.67	1.12	2	158		565
LRP chaperone MESD OS=Homo sapiens OX=9606 GN=MESD PE=1 SV=2	Q14696	26231	0.67																0.67	1.42	2	517		138
NADH dehydrogenase [ubiquinone] iron-sulfur protein 6, mitochondrial OS=Homo sapiens OX=9606 GN=NDUFS6 PE=1 SV=1	O75380	14045	0.67									0.67	1.02	2	651		155
Protein SET OS=Homo sapiens OX=9606 GN=SET PE=1 SV=3	Q01105	33469	0.67		0.61	1.2	4	234	1	385		0.73	1.19	5	377		374
Protein canopy homolog 2 OS=Homo sapiens OX=9606 GN=CNPY2 PE=1 SV=1	Q9Y2B0	20981	0.67		0.75	1.25	3	291	1	284		0.63	1.12	5	368		390		0.71	1.19	4	299	1	266		0.58	1.14	2	235		366
Poly(ADP-ribose) glycohydrolase ARH3 OS=Homo sapiens OX=9606 GN=ADPRHL2 PE=1 SV=1	Q9NX46	39264	0.66		0.66	1.04	2	283		300
Eukaryotic translation initiation factor 2 subunit 3 OS=Homo sapiens OX=9606 GN=EIF2S3 PE=1 SV=3	P41091	51647	0.66									0.66	1.16	3	366		394
Exportin-1 OS=Homo sapiens OX=9606 GN=XPO1 PE=1 SV=1	O14980	124447	0.66									0.66	1.14	2	658		152
Actin-related protein 3 OS=Homo sapiens OX=9606 GN=ACTR3 PE=1 SV=3	P61158	47797	0.655		0.71	1.04	3	205		461		0.62	1.16	14	146		1044		0.69	1.06	5	182		450		0.62	1.02	2	206		444
Endoplasmic reticulum aminopeptidase 1 OS=Homo sapiens OX=9606 GN=ERAP1 PE=1 SV=3	Q9NZ08	107736	0.655		0.86	1.03	2	257		344		0.52	1.12	7	258		599		0.79	1.05	3	317		241		0.51	1.16	2	258		332
Dolichyl-diphosphooligosaccharide--protein glycosyltransferase subunit 2 OS=Homo sapiens OX=9606 GN=RPN2 PE=1 SV=3	P04844	69355	0.65		0.65	1.1	10	63		1300		0.65	1.11	4	172		879		0.61	1.08	11	74		1054
eIF-2-alpha kinase activator GCN1 OS=Homo sapiens OX=9606 GN=GCN1 PE=1 SV=6	Q92616	294967	0.65		0.65	1.06	3	380		206		0.67	1.14	9	187		823		0.61	1.08	3	628		95		0.65	1.04	4	255		334
Uncharacterized protein (Fragment) OS=Homo sapiens OX=9606 PE=4 SV=2	H3BN98	27378	0.65																							0.65	1.06	2	601		94
26S proteasome regulatory subunit 6B OS=Homo sapiens OX=9606 GN=PSMC4 PE=1 SV=2	P43686	47451	0.65									0.65	1.15	3	188		809		0.69	1.07	2	536		130		0.65	1.22	2	278		293
Actin-related protein 2/3 complex subunit 2 OS=Homo sapiens OX=9606 GN=ARPC2 PE=1 SV=1	O15144	34426	0.64		0.65	1.12	3	373		213		0.49	1.04	2	689		140		0.64	1.11	5	366		204
Polypyrimidine tract-binding protein 1 OS=Homo sapiens OX=9606 GN=PTBP1 PE=1 SV=1	P26599	57357	0.64									0.64	1.15	7	90		1481
Lupus La protein OS=Homo sapiens OX=9606 GN=SSB PE=1 SV=2	P05455	46979	0.64									0.64	1.08	3	400		348
Exportin-2 OS=Homo sapiens OX=9606 GN=CSE1L PE=1 SV=3	P55060	111145	0.64									0.52	4.86	6	275		560		0.64	1.06	2	531		132		0.8	1.02	2	296		256
Spectrin alpha chain, non-erythrocytic 1 OS=Homo sapiens OX=9606 GN=SPTAN1 PE=1 SV=1	A0A0D9SF54	283461	0.635		0.52	1.52	3	126		743		0.75	1.11	6	168		903
Glia maturation factor beta OS=Homo sapiens OX=9606 GN=GMFB PE=1 SV=2	P60983	16874	0.635									0.61	1.06	2	450		285									0.66	1.22	4	156		571
Proteasome activator complex subunit 1 OS=Homo sapiens OX=9606 GN=PSME1 PE=1 SV=1	Q06323	28876	0.63		0.58	1.13	6	198		467		0.69	1.17	3	541		216		0.52	1.05	7	206		397		0.68	1.47	2	795		54
Polypyrimidine tract-binding protein 1 OS=Homo sapiens OX=9606 GN=PTBP1 PE=1 SV=1	A0A0U1RRM4	62653	0.63		0.63	1.13	4	99		941									0.62	1.07	5	103		790		0.68	1.17	3	61		1494
Adenosine kinase OS=Homo sapiens OX=9606 GN=ADK PE=1 SV=2	P55263	40919	0.63									0.63	1.22	2	441		292
Peroxiredoxin-4 OS=Homo sapiens OX=9606 GN=PRDX4 PE=1 SV=1	Q13162	30749	0.625		0.65	2.61	5	114	2	769		0.65	1.86	4	111	2	946		0.15	2.03	10	97	2	617		0.6	3.42	3	103	2	568
Vinculin OS=Homo sapiens OX=9606 GN=VCL PE=1 SV=4	P18206	124292	0.62		0.77	1.1	35	23		3607		0.54	1.19	48	26		4947		0.68	1.13	31	45		1779		0.56	1.09	22	25		2905
Peptidyl-prolyl cis-trans isomerase B OS=Homo sapiens OX=9606 GN=PPIB PE=1 SV=2	P23284	23785	0.62		0.88	1.08	12	100		931		0.43	1.12	11	122		1204		0.81	1.09	11	100		818		0.43	1.13	8	84		1058
Uncharacterized protein OS=Homo sapiens OX=9606 PE=3 SV=2	H3BNC9	65062	0.62									0.62	1.14	2	621		170
RPS10-NUDT3 readthrough OS=Homo sapiens OX=9606 GN=RPS10-NUDT3 PE=4 SV=1	A0A1W2PQS6	33177	0.62									0.62	1.12	2	1185		41
T-complex protein 1 subunit zeta OS=Homo sapiens OX=9606 GN=CCT6A PE=1 SV=3	P40227	58444	0.615		0.53	1.34	2	190	2	326		0.7	1.03	4	213		735		0.48	1.36	3	363		205		0.77	1.09	4	82		1086
Cytoplasmic dynein 1 heavy chain 1 OS=Homo sapiens OX=9606 GN=DYNC1H1 PE=1 SV=5	Q14204	534809	0.61		0.6	1.13	12	73		1162		0.62	1.18	56	28		4669		0.52	1.12	14	50		1636		0.68	1.14	12	30		2382
Actin-related protein 2/3 complex subunit 4 OS=Homo sapiens OX=9606 GN=ARPC4-TTLL3 PE=3 SV=1	F8WCF6	21159	0.61		0.63	1.04	4	453		155									0.59	1.07	5	402		182
Isoform 2 of Protein SET OS=Homo sapiens OX=9606 GN=SET	Q01105-2	32084	0.61		0.61	1.2	4	234	2	384
Protein SET OS=Homo sapiens OX=9606 GN=SET PE=1 SV=1	A0A0C4DFV9	31105	0.61																0.61	1.3	5	250		331
KDEL motif-containing protein 2 OS=Homo sapiens OX=9606 GN=KDELC2 PE=1 SV=2	Q7Z4H8	58934	0.61									0.61	1.05	4	364		396
Transketolase OS=Homo sapiens OX=9606 GN=TKT PE=1 SV=3	P29401	68519	0.605		0.65	1.11	27	18		3965		0.52	1.17	34	23		5167		0.66	1.15	22	55		1416		0.56	1.13	25	23		3466
Cullin-associated NEDD8-dissociated protein 1 OS=Homo sapiens OX=9606 GN=CAND1 PE=1 SV=2	Q86VP6	137999	0.6		0.61	1.05	6	182		496		0.57	1.1	18	109		1319		0.59	1.08	3	295		271		0.65	1.07	14	70		1251
26S proteasome non-ATPase regulatory subunit 1 OS=Homo sapiens OX=9606 GN=PSMD1 PE=1 SV=2	Q99460	106795	0.6		0.59	1.1	5	130		725		0.6	1.03	4	178		851		0.64	1.2	5	220		376
Keratin, type I cytoskeletal 13 OS=Homo sapiens OX=9606 GN=KRT13 PE=1 SV=1	K7ERE3	45574	0.6																0.6	3.33	4	3	6	727
Low molecular weight phosphotyrosine protein phosphatase OS=Homo sapiens OX=9606 GN=ACP1 PE=1 SV=3	P24666	18487	0.6									0.6	1.02	3	554		205
Rab GDP dissociation inhibitor alpha OS=Homo sapiens OX=9606 GN=GDI1 PE=1 SV=2	P31150	51177	0.595		0.62	1.46	6	44	2	1114		0.57	1.56	10	33	2	2205		0.47	1.64	7	41	2	785		0.74	1.58	6	41	2	1332
Nucleophosmin OS=Homo sapiens OX=9606 GN=NPM1 PE=1 SV=2	P06748	32726	0.59		0.63	1.06	3	98		944		0.5	1.13	5	118		1227		0.63	1.03	6	61		1173		0.55	1.06	2	92		998
Actin-related protein 2/3 complex subunit 1B OS=Homo sapiens OX=9606 GN=ARPC1B PE=1 SV=3	O15143	41722	0.59		0.59	1.11	3	425		169		0.59	1.11	3	336	1	434		0.53	1.05	4	289	1	276
F-actin-capping protein subunit alpha-2 OS=Homo sapiens OX=9606 GN=CAPZA2 PE=1 SV=1	F8W9N7	20350	0.59									0.59	1.27	2	407	2	200
Uncharacterized protein OS=Homo sapiens OX=9606 PE=4 SV=1	A0A1W2PNV4	77022	0.59									0.59	1.11	3	336	2	331
Profilin-1 OS=Homo sapiens OX=9606 GN=PFN1 PE=1 SV=2	P07737	15216	0.585		0.68	1.12	10	78	1	1142		0.54	4.11	11	60		2050		0.63	1.12	8	58	1	1288		0.52	1.1	8	50	1	1762
Tropomyosin alpha-3 chain OS=Homo sapiens OX=9606 GN=TPM3 PE=1 SV=1	A0A087WWU8	26632	0.58		0.51	1.39	13	58	2	1012		0.65	1.47	3	134	2	625
Actin-related protein 2/3 complex subunit 4 OS=Homo sapiens OX=9606 GN=ARPC4 PE=1 SV=3	P59998	19768	0.58									0.58	1.12	5	355		404									0.58	1.02	3	365		194
Superoxide dismutase [Cu-Zn] OS=Homo sapiens OX=9606 GN=SOD1 PE=1 SV=2	P00441	16154	0.575		0.53	1.06	5	116		772		0.59	1.11	8	69		1872		0.56	1.13	4	76		1011		0.63	1.09	5	49		1769
Proliferation-associated protein 2G4 OS=Homo sapiens OX=9606 GN=PA2G4 PE=1 SV=3	Q9UQ80	44101	0.57		0.63	1.1	2	445		157		0.51	1.25	5	226		692
Protein transport protein SEC23 OS=Homo sapiens OX=9606 GN=SEC23B PE=1 SV=1	A0A2R8YFH5	85331	0.57									0.57	1.22	2	413	2	260
Leukocyte elastase inhibitor OS=Homo sapiens OX=9606 GN=SERPINB1 PE=1 SV=1	P30740	42829	0.565		0.61	1.1	11	50	3	1090		0.52	1.13	10	45	3	971		0.64	1.15	12	52	3	978		0.5	1.14	4	60	3	288
Serine/threonine-protein phosphatase 2A activator (Fragment) OS=Homo sapiens OX=9606 GN=PTPA PE=1 SV=8	Q5T948	28807	0.555		0.48	1.01	2	441		159		0.63	1.11	2	471		270
Keratin, type II cytoskeletal 7 OS=Homo sapiens OX=9606 GN=KRT7 PE=1 SV=5	P08729	51411	0.55		0.7	1.54	20	2	2	4728		0.36	1.4	24	10	2	4198		0.67	1.53	27	2	2	4897		0.43	1.3	16	6	2	3453
26S proteasome non-ATPase regulatory subunit 7 OS=Homo sapiens OX=9606 GN=PSMD7 PE=1 SV=2	P51665	37060	0.55		0.55	1.06	2	482		146		0.62	1.05	2	379		370		0.54	1.08	2	535		130
D-dopachrome decarboxylase OS=Homo sapiens OX=9606 GN=DDT PE=1 SV=3	P30046	12818	0.55									0.55	1.09	3	609		178
14-3-3 protein epsilon OS=Homo sapiens OX=9606 GN=YWHAE PE=1 SV=1	P62258	29326	0.545		0.54	1.13	15	33	2	1899		0.53	1.21	9	61	3	1457		0.55	1.08	15	28	2	1815		0.57	1.21	6	52	3	1014
Macrophage migration inhibitory factor OS=Homo sapiens OX=9606 GN=MIF PE=1 SV=4	P14174	12639	0.545									0.54	1.09	5	246		630									0.55	1.09	2	295		257
Echinoderm microtubule-associated protein-like 4 OS=Homo sapiens OX=9606 GN=EML4 PE=1 SV=3	Q9HC35	109932	0.545		0.58	1.09	4	272		321									0.51	1.18	6	209		394
AP-2 complex subunit alpha-1 OS=Homo sapiens OX=9606 GN=AP2A1 PE=1 SV=3	O95782	108561	0.54		0.5	1.1	3	318	1	254		0.58	1.15	3	250	1	619
AP-2 complex subunit alpha-2 OS=Homo sapiens OX=9606 GN=AP2A2 PE=1 SV=2	O94973	104807	0.54									0.54	1.14	4	250	2	538
Serine/threonine-protein phosphatase 2A activator OS=Homo sapiens OX=9606 GN=PTPA PE=1 SV=1	A6PVN5	37637	0.54																0.54	1.28	2	546		124
Keratin, type II cytoskeletal 2 epidermal OS=Homo sapiens OX=9606 GN=KRT2 PE=1 SV=2	P35908	65678	0.535		0.01	27.06	6	2	4	1514									1.06	32.37	3	2	6	290
Ubiquitin-conjugating enzyme E2 N OS=Homo sapiens OX=9606 GN=UBE2N PE=1 SV=1	P61088	17184	0.53		0.54	1.08	3	527		123		0.53	1.07	3	564		194		0.51	1.07	4	576		111		0.53	1.02	3	508		126
Thioredoxin domain-containing protein 17 OS=Homo sapiens OX=9606 GN=TXNDC17 PE=1 SV=1	Q9BRA2	14217	0.52									0.52	1.2	3	410		337
Thioredoxin domain-containing protein 12 OS=Homo sapiens OX=9606 GN=TXNDC12 PE=1 SV=1	O95881	19365	0.52									0.52	1.09	2	726		127
Hexokinase-1 OS=Homo sapiens OX=9606 GN=HK1 PE=1 SV=3	P19367	103561	0.52									0.52	1.16	7	106		1376		0.37	1.26	3	152		549		0.54	1.16	5	105		895
Phosphoglycerate kinase 1 OS=Homo sapiens OX=9606 GN=PGK1 PE=1 SV=3	P00558	44985	0.515		0.61	1.08	8	66		1294		0.44	1.14	20	52		2374		0.57	1.16	7	54		1423		0.46	1.13	9	79		1112
Echinoderm microtubule-associated protein-like 4 OS=Homo sapiens OX=9606 GN=EML4 PE=1 SV=3	B5MBZ0	111192	0.515									0.47	1.19	8	139		1084									0.56	1.33	4	195		468
Myosin-9 OS=Homo sapiens OX=9606 GN=MYH9 PE=1 SV=4	P35579	227646	0.51		0.51	1.43	33	8	1	5653		0.53	1.4	38	15	1	6748		0.44	1.48	31	8	1	4892		0.51	1.4	16	16	1	3929
6-phosphogluconate dehydrogenase, decarboxylating OS=Homo sapiens OX=9606 GN=PGD PE=1 SV=3	P52209	53619	0.51		0.55	1.13	9	110		818		0.42	1.18	13	110		1313		0.52	1.08	7	93		880		0.5	1.07	4	166	1	538
Serpin B6 OS=Homo sapiens OX=9606 GN=SERPINB6 PE=1 SV=1	A0A024QZX5	43338	0.51																							0.51	1.17	2	60	2	748
Plectin OS=Homo sapiens OX=9606 GN=PLEC PE=1 SV=3	Q15149	533462	0.51									0.51	1.24	14	59		2118
Importin-5 OS=Homo sapiens OX=9606 GN=IPO5 PE=1 SV=4	O00410	125032	0.51									0.48	1.17	2	306		483									0.54	1.07	2	239		361
Ras GTPase-activating-like protein IQGAP2 (Fragment) OS=Homo sapiens OX=9606 GN=IQGAP2 PE=1 SV=1	E7EWC2	160748	0.505		0.6	2.04	2	14	2	150																0.41	1.31	2	11	2	106
Prelamin-A/C OS=Homo sapiens OX=9606 GN=LMNA PE=1 SV=1	P02545	74380	0.5		0.5	1.08	8	57	1	1437		0.45	1.12	3	193	1	801		0.5	1.18	13	39	1	2014
SWISS-PROT:Q6IFX2 Tax_Id=10090 Gene_Symbol=Krt42 Keratin, type I cytoskeletal 42	Q6IFX2	50444	0.5		0.5	2.54	2	4	9	430
Isoform 2 of Tropomyosin alpha-3 chain OS=Homo sapiens OX=9606 GN=TPM3	P06753-2	29243	0.5																0.5	1.37	9	80	2	710
ERO1-like protein alpha OS=Homo sapiens OX=9606 GN=ERO1A PE=1 SV=2	Q96HE7	55213	0.5									0.5	1.24	2	462		278
PDZ and LIM domain protein 1 OS=Homo sapiens OX=9606 GN=PDLIM1 PE=1 SV=4	O00151	36505	0.5									0.48	1.13	3	228		683									0.52	1.04	2	478		141
Glutathione S-transferase omega-1 OS=Homo sapiens OX=9606 GN=GSTO1 PE=1 SV=2	P78417	27833	0.49		0.54	1.1	3	419		174		0.38	1.11	6	300		489		0.51	3.33	4	487		149		0.47	1.04	2	252		339
Stress-induced-phosphoprotein 1 OS=Homo sapiens OX=9606 GN=STIP1 PE=1 SV=1	P31948	63227	0.49		0.17	6.71	2	288		296		0.81	1.08	3	293		508
Ras GTPase-activating-like protein IQGAP2 OS=Homo sapiens OX=9606 GN=IQGAP2 PE=1 SV=2	F5H7S7	174854	0.49									0.49	1.5	5	8	2	560
Clathrin heavy chain OS=Homo sapiens OX=9606 GN=CLTC PE=1 SV=1	A0A087WVQ6	193703	0.48		0.48	1.15	18	28		3188		0.48	1.17	53	11		7478		0.47	1.15	30	18		3465		0.49	1.13	20	9		5197
Heterogeneous nuclear ribonucleoprotein A1 OS=Homo sapiens OX=9606 GN=HNRNPA1 PE=1 SV=2	F8W6I7	33249	0.48		0.5	1.12	5	70	2	892		0.46	1.28	8	120		1210		0.44	1.16	6	81	2	982		0.59	1.2	3	94		996
Aspartate aminotransferase, cytoplasmic OS=Homo sapiens OX=9606 GN=GOT1 PE=1 SV=3	P17174	46447	0.48		0.48	1.36	3	251		354		0.59	1.22	3	255		605		0.42	1.13	3	193		424
Annexin A2 OS=Homo sapiens OX=9606 GN=ANXA2 PE=1 SV=2	P07355	38808	0.48		0.46	1.1	3	162		571		0.51	1.25	4	138		1087		0.44	1.05	4	101		796		0.5	1.19	3	97		971
Histidine triad nucleotide-binding protein 1 OS=Homo sapiens OX=9606 GN=HINT1 PE=1 SV=2	P49773	13907	0.48									0.48	1.07	4	440		292
ATPase inhibitor, mitochondrial OS=Homo sapiens OX=9606 GN=ATP5IF1 PE=1 SV=1	Q9UII2	12241	0.48									0.48	1.32	2	891		84
Calmodulin-1 OS=Homo sapiens OX=9606 GN=CALM1 PE=1 SV=1	P0DP23	16827	0.47																							0.47	1.02	3	203		449
Endoplasmin OS=Homo sapiens OX=9606 GN=HSP90B1 PE=1 SV=1	P14625	92696	0.465		0.59	1.11	24	21	1	3821		0.36	1.23	35	7	1	8488		0.55	1.14	23	27	3	1835		0.38	1.24	32	4	1	8295
Ubiquitin-conjugating enzyme E2 variant 2 (Fragment) OS=Homo sapiens OX=9606 GN=UBE2V2 PE=1 SV=1	H0YBX6	17145	0.45																							0.45	2.12	2	513	3	87
Nucleoside diphosphate kinase B OS=Homo sapiens OX=9606 GN=NME2 PE=1 SV=1	P22392	17401	0.44																							0.44	1.08	7	151		606
Parathymosin OS=Homo sapiens OX=9606 GN=PTMS PE=1 SV=2	P20962	11523	0.44									0.44	1.01	2	893		83
GTP-binding nuclear protein Ran OS=Homo sapiens OX=9606 GN=RAN PE=1 SV=1	B5MDF5	26379	0.44									0.44	1.06	3	402		344		0.38	1.16	2	557		116		0.49	1.07	2	432		161
Rab GDP dissociation inhibitor beta OS=Homo sapiens OX=9606 GN=GDI2 PE=1 SV=2	P50395	51087	0.44		0.4	1.14	13	44	1	2019		0.47	1.15	25	33	1	3947		0.41	1.21	18	41	1	1933		0.57	1.6	10	41	1	1992
Proteasome subunit beta type-1 OS=Homo sapiens OX=9606 GN=PSMB1 PE=1 SV=2	P20618	26700	0.435		0.42	1.12	6	86		1011		0.45	1.18	5	148		1043		0.4	1.06	5	83		963		0.47	1.04	2	225		389
Carbonyl reductase [NADPH] 1 OS=Homo sapiens OX=9606 GN=CBR1 PE=1 SV=3	P16152	30641	0.435		0.42	1.02	2	307		269		0.45	1.12	4	248		625		0.35	1.17	2	405		181		0.47	1.14	5	208		434
Macrophage-capping protein OS=Homo sapiens OX=9606 GN=CAPG PE=1 SV=2	P40121	38760	0.43		0.43	1.22	3	229		397		0.24	1.08	5	357		399		0.43	1.17	2	257		324
S-methyl-5'-thioadenosine phosphorylase OS=Homo sapiens OX=9606 GN=MTAP PE=1 SV=2	Q13126	31729	0.43		0.43	1.13	2	375		211
Transcriptional activator protein Pur-beta OS=Homo sapiens OX=9606 GN=PURB PE=1 SV=3	Q96QR8	33392	0.43									0.43	1.48	2	578		190
L-lactate dehydrogenase A chain OS=Homo sapiens OX=9606 GN=LDHA PE=1 SV=2	P00338	36950	0.425		0.53	1.18	12	31	2	2283		0.28	1.27	11	39	2	1934		0.52	1.14	12	31	2	1512		0.33	3.8	11	31	2	1582
Cytochrome c (Fragment) OS=Homo sapiens OX=9606 GN=CYCS PE=1 SV=1	C9JFR7	11440	0.425		0.47	1.1	5	218		418		0.37	1.14	8	359		399		0.43	1.16	4	234		357		0.42	1.13	5	330		220
Adseverin OS=Homo sapiens OX=9606 GN=SCIN PE=1 SV=4	Q9Y6U3	80895	0.42		0.46	1.09	4	314		260		0.41	1.38	2	378		370		0.42	1.07	3	420		175
Single-stranded DNA-binding protein, mitochondrial OS=Homo sapiens OX=9606 GN=SSBP1 PE=1 SV=1	Q04837	17249	0.42		0.42	1.17	3	259		332		0.42	1.24	6	343		421		0.45	1.15	3	216		381		0.4	1.15	2	204		448
Protein/nucleic acid deglycase DJ-1 OS=Homo sapiens OX=9606 GN=PARK7 PE=1 SV=1	K7ELW0	18070	0.42																							0.42	1.1	7	185		497
Porphobilinogen deaminase OS=Homo sapiens OX=9606 GN=HMBS PE=4 SV=1	A0A3B3IRR1	37399	0.42									0.42	1.18	2	491		250
Mannosyl-oligosaccharide glucosidase (Fragment) OS=Homo sapiens OX=9606 GN=MOGS PE=4 SV=1	A0A3B3IRK6	78639	0.42									0.42	1.01	2	569		193
Calreticulin OS=Homo sapiens OX=9606 GN=CALR PE=1 SV=1	P27797	48283	0.41		0.5	1.09	18	35		2886		0.33	1.15	23	27		4684		0.48	1.1	15	20		3249		0.34	1.14	10	58		1581
Proteasome subunit beta type-4 OS=Homo sapiens OX=9606 GN=PSMB4 PE=1 SV=4	P28070	29243	0.41		0.41	1.11	5	134		708		0.41	1.14	5	344		419		0.42	1.13	4	113		718
Calpain-1 catalytic subunit OS=Homo sapiens OX=9606 GN=CAPN1 PE=1 SV=1	P07384	82465	0.41									0.41	1.17	2	235		655
Protein argonaute-2 OS=Homo sapiens OX=9606 GN=AGO2 PE=1 SV=3	Q9UKV8	98400	0.41																0.41	1.23	2	932		42
Serpin H1 OS=Homo sapiens OX=9606 GN=SERPINH1 PE=1 SV=2	P50454	46525	0.4		0.44	1.12	11	97		945		0.36	1.2	17	48		2429		0.41	1.12	11	89		929		0.39	1.21	9	45		1874
Heterogeneous nuclear ribonucleoproteins A2/B1 OS=Homo sapiens OX=9606 GN=HNRNPA2B1 PE=1 SV=2	P22626	37464	0.395		0.35	1.19	8	70	1	1209		0.44	1.26	9	129		1127		0.35	1.15	11	81	1	984		0.44	1.21	8	137		679
Interleukin enhancer-binding factor 3 OS=Homo sapiens OX=9606 GN=ILF3 PE=1 SV=3	Q12906	95678	0.39									0.39	1.06	2	266		576
Protein disulfide-isomerase OS=Homo sapiens OX=9606 GN=P4HB PE=1 SV=3	P07237	57480	0.385		0.47	1.16	29	11		4936		0.33	1.18	34	13		7320		0.44	1.63	25	16		3610		0.33	1.25	28	8		5271
Isoform 2 of Gelsolin OS=Homo sapiens OX=9606 GN=GSN	P06396-2	80876	0.385		0.35	1.53	15	74	1	1160		0.42	1.34	19	55	1	2241		0.32	1.58	10	77	1	1002		0.5	1.2	11	48	1	1786
Proteasome subunit beta type-5 OS=Homo sapiens OX=9606 GN=PSMB5 PE=1 SV=3	P28074	28633	0.385		0.41	1.11	9	106		869		0.39	1.15	8	203		766		0.37	1.13	8	88		938		0.38	1.07	2	251	1	339
Glutathione S-transferase P OS=Homo sapiens OX=9606 GN=GSTP1 PE=1 SV=2	P09211	23569	0.385		0.36	1.1	8	43		2030		0.41	1.11	10	53		2275		0.35	1.12	10	40		1968		0.44	1.07	7	53		1747
Heterogeneous nuclear ribonucleoprotein D0 (Fragment) OS=Homo sapiens OX=9606 GN=HNRNPD PE=1 SV=1	D6RAF8	23119	0.385		0.32	1.29	5	141	1	662																0.45	1.15	3	176	1	514
Protein disulfide-isomerase A3 (Fragment) OS=Homo sapiens OX=9606 GN=PDIA3 PE=1 SV=1	H7BZJ3	13739	0.385		0.46	1.09	4	38	2	559		0.32	1.18	7	25	2	1121		0.45	1.15	5	36	2	776		0.3	1.1	7	13	2	1009
Glyoxalase domain-containing protein 4 OS=Homo sapiens OX=9606 GN=GLOD4 PE=1 SV=1	Q9HC38	35170	0.38		0.38	1.26	2	273		321
Histidine triad nucleotide-binding protein 2, mitochondrial OS=Homo sapiens OX=9606 GN=HINT2 PE=1 SV=1	Q9BX68	17208	0.38									0.37	1.32	2	617		173									0.39	1.18	2	386		182
Protein/nucleic acid deglycase DJ-1 OS=Homo sapiens OX=9606 GN=PARK7 PE=1 SV=2	Q99497	20050	0.37		0.36	1.17	9	121		755		0.41	1.14	7	157		982		0.37	1.15	7	147		562
AP-1 complex subunit beta-1 OS=Homo sapiens OX=9606 GN=AP1B1 PE=1 SV=2	Q10567	105482	0.37									0.37	1.14	6	133	1	1106
14 kDa phosphohistidine phosphatase OS=Homo sapiens OX=9606 GN=PHPT1 PE=1 SV=1	Q9NRX4	13995	0.37									0.37	1.22	3	602		181
Isoform 2 of Glyoxalase domain-containing protein 4 OS=Homo sapiens OX=9606 GN=GLOD4	Q9HC38-2	33554	0.37									0.37	1.14	6	527		226
Protein disulfide-isomerase A3 OS=Homo sapiens OX=9606 GN=PDIA3 PE=1 SV=4	P30101	57146	0.365		0.44	1.11	24	38	1	2746		0.29	1.19	30	25	1	5024		0.44	1.14	24	36	1	2159		0.29	1.16	29	13	1	4376
Proteasome subunit beta type-7 OS=Homo sapiens OX=9606 GN=PSMB7 PE=1 SV=1	Q99436	30288	0.36		0.37	1.18	5	175		513		0.36	1.36	4	254		606		0.33	1.12	6	164		510
Acidic leucine-rich nuclear phosphoprotein 32 family member B OS=Homo sapiens OX=9606 GN=ANP32B PE=1 SV=1	Q92688	28941	0.36		0.52	1.41	4	306	2	262		0.36	1.4	2	211	2	97		0.34	1.47	2	252	2	258
Proteasome subunit beta type-2 OS=Homo sapiens OX=9606 GN=PSMB2 PE=1 SV=1	P49721	22993	0.36		0.37	1.13	3	180		497		0.34	1.09	5	242		638		0.36	1.14	3	185		439		0.36	1.01	2	259		330
AP-2 complex subunit beta OS=Homo sapiens OX=9606 GN=AP2B1 PE=1 SV=1	P63010	105398	0.36									0.36	1.13	5	133	2	620
UTP--glucose-1-phosphate uridylyltransferase OS=Homo sapiens OX=9606 GN=UGP2 PE=1 SV=5	Q16851	57076	0.36																0.36	1.1	9	87	1	940
Proteasome subunit beta type-6 OS=Homo sapiens OX=9606 GN=PSMB6 PE=1 SV=4	P28072	25570	0.355		0.34	1.09	4	193		473		0.37	1.16	8	316		461		0.34	1.11	5	156		534		0.41	1.2	4	316		232
Nucleoside diphosphate kinase OS=Homo sapiens OX=9606 GN=NME1-NME2 PE=1 SV=1	Q32Q12	32906	0.35		0.35	1.21	7	206		461		0.4	1.11	6	207		757		0.31	1.17	7	134	1	607
Peroxiredoxin-5, mitochondrial OS=Homo sapiens OX=9606 GN=PRDX5 PE=1 SV=4	P30044	22301	0.35		0.38	1.12	5	191		477		0.33	1.2	10	214		733		0.35	1.11	5	122		670		0.35	1.17	10	117		802
Glyoxalase domain-containing protein 4 OS=Homo sapiens OX=9606 GN=GLOD4 PE=1 SV=1	F6TLX2	55540	0.35																0.35	1.2	4	226		371
Alpha-enolase OS=Homo sapiens OX=9606 GN=ENO1 PE=1 SV=2	P06733	47481	0.345		0.35	1.14	16	26		3308		0.34	1.14	20	9	1	8057		0.35	1.17	16	14		3871		0.34	1.14	13	14	1	4312
Bifunctional purine biosynthesis protein PURH OS=Homo sapiens OX=9606 GN=ATIC PE=1 SV=3	P31939	65089	0.345		0.31	1.07	2	217		422		0.39	1.11	8	115		1242		0.24	1.12	2	232		359		0.38	1.14	3	72		1205
Proteasome subunit alpha type (Fragment) OS=Homo sapiens OX=9606 GN=PSMA4 PE=1 SV=1	H0YL69	26645	0.345									0.3	1.12	7	166		916									0.39	1.12	2	171		528
Tripeptidyl-peptidase 2 OS=Homo sapiens OX=9606 GN=TPP2 PE=1 SV=4	P29144	139745	0.34									0.34	1.15	3	434		315
UTP--glucose-1-phosphate uridylyltransferase OS=Homo sapiens OX=9606 GN=UGP2 PE=1 SV=1	A0A087WYS1	57103	0.34		0.36	1.14	11	49		1692																0.32	1.16	8	62	1	1479
Glucosidase 2 subunit beta OS=Homo sapiens OX=9606 GN=PRKCSH PE=1 SV=1	K7ELL7	61124	0.34		0.42	1.13	4	163		566		0.3	1.19	12	209		751		0.38	1.45	8	160		524		0.3	1.18	8	142		646
Alcohol dehydrogenase [NADP(+)] OS=Homo sapiens OX=9606 GN=AKR1A1 PE=1 SV=3	P14550	36892	0.34		0.29	6.72	4	64	2	637		0.39	3.16	10	36	2	699		0.23	1.8	3	53	2	557		1.22	5.68	2	37	2	487
Heterogeneous nuclear ribonucleoprotein D0 OS=Homo sapiens OX=9606 GN=HNRNPD PE=1 SV=1	Q14103	38581	0.34									0.35	1.39	6	202	1	770		0.33	1.29	6	118	1	695
Protein S100-A9 OS=Homo sapiens OX=9606 GN=S100A9 PE=1 SV=1	P06702	13291	0.335		0.32	1.12	2	357		223		0.45	1.16	4	427		322		0.26	1.23	4	389		188		0.35	1.08	2	368		193
Nucleoside diphosphate kinase A OS=Homo sapiens OX=9606 GN=NME1 PE=1 SV=1	P15531	17309	0.33																0.33	1.1	2	134	2	301
Proteasome subunit alpha type-3 OS=Homo sapiens OX=9606 GN=PSMA3 PE=1 SV=2	P25788	28643	0.325		0.32	1.16	5	139		676		0.33	1.15	7	245		634		0.28	1.17	5	181		455		0.33	1.12	4	188		489
Proteasome subunit alpha type-6 OS=Homo sapiens OX=9606 GN=PSMA6 PE=1 SV=1	P60900	27838	0.32		0.32	1.17	6	151		632		0.36	1.14	4	356		404		0.3	1.08	3	174		475
Glutathione reductase, mitochondrial OS=Homo sapiens OX=9606 GN=GSR PE=1 SV=2	P00390	56791	0.32		0.32	1.19	6	186		486		0.2	1.55	11	114		1247		0.39	1.51	2	180		460
Isoform C of AP-1 complex subunit beta-1 OS=Homo sapiens OX=9606 GN=AP1B1	Q10567-3	104410	0.32		0.36	1.2	2	298	1	281									0.28	1.2	2	278	1	293
Isoform 2 of UTP--glucose-1-phosphate uridylyltransferase OS=Homo sapiens OX=9606 GN=UGP2	Q16851-2	55813	0.32									0.3	1.12	15	57		2208		0.36	1.1	9	87	2	902		0.32	1.16	8	62	2	1460
Aminopeptidase B OS=Homo sapiens OX=9606 GN=RNPEP PE=1 SV=2	Q9H4A4	73234	0.32									0.32	1.08	7	205		764
Cytosolic non-specific dipeptidase OS=Homo sapiens OX=9606 GN=CNDP2 PE=1 SV=2	Q96KP4	53187	0.32		0.27	1.13	6	149		636		0.35	1.17	13	88		1495		0.29	2.59	8	104		788		0.4	1.11	2	234		367
Myosin-10 OS=Homo sapiens OX=9606 GN=MYH10 PE=1 SV=3	P35580	229827	0.315		0.47	1.56	4	8	2	1032		0.36	2.58	3	15	2	1159		0.15	3.86	10	8	2	1495		0.27	2.19	3	16	2	746
Protein disulfide-isomerase A6 OS=Homo sapiens OX=9606 GN=PDIA6 PE=1 SV=1	Q15084	48490	0.31		0.33	1.15	12	45		1891		0.31	1.11	15	64		1971		0.31	1.16	13	49		1646		0.3	1.11	12	40		2050
Endoplasmic reticulum resident protein 29 OS=Homo sapiens OX=9606 GN=ERP29 PE=1 SV=4	P30040	29032	0.31		0.34	1.24	9	77		1149		0.27	1.18	9	131		1117		0.33	1.15	7	125		660		0.29	1.17	7	127		756
Leukotriene A-4 hydrolase OS=Homo sapiens OX=9606 GN=LTA4H PE=1 SV=2	P09960	69868	0.31									0.31	2.19	3	373		379
Heterogeneous nuclear ribonucleoprotein D-like, isoform CRA_b OS=Homo sapiens OX=9606 GN=HNRNPDL PE=1 SV=1	A0A087WUK2	40187	0.31																0.31	1.32	2	118	3	121
Enoyl-CoA delta isomerase 1, mitochondrial OS=Homo sapiens OX=9606 GN=ECI1 PE=1 SV=1	P42126	33080	0.305		0.28	1.29	4	203		463		0.33	1.08	2	274		561
Isoform 4 of Plectin OS=Homo sapiens OX=9606 GN=PLEC	Q15149-4	517822	0.3																0.3	1.15	3	130		634
Protein CutA OS=Homo sapiens OX=9606 GN=CUTA PE=1 SV=2	O60888	19218	0.3									0.3	1.1	2	428		321
X-ray repair cross-complementing protein 6 OS=Homo sapiens OX=9606 GN=XRCC6 PE=1 SV=2	P12956	70084	0.3									0.3	1.18	7	147		1043		0.28	1.09	2	194		422		0.32	1.17	2	150		609
Malate dehydrogenase, cytoplasmic OS=Homo sapiens OX=9606 GN=MDH1 PE=1 SV=4	P40925	36631	0.295		0.26	1.13	8	156		597		0.33	1.11	8	347		418		0.25	1.14	10	140		577		0.34	1.46	2	272		302
Isoform 2 of Heterogeneous nuclear ribonucleoprotein D0 OS=Homo sapiens OX=9606 GN=HNRNPD	Q14103-2	36420	0.295		0.31	1.26	4	141	2	411		0.28	1.43	4	202	2	516
Malate dehydrogenase, mitochondrial OS=Homo sapiens OX=9606 GN=MDH2 PE=1 SV=3	P40926	35937	0.295		0.29	1.18	15	48		1795		0.29	1.12	15	56		2216		0.31	1.17	16	48		1689		0.3	1.21	10	38		2149
Proteasome subunit alpha type OS=Homo sapiens OX=9606 GN=PSMA2 PE=1 SV=1	A0A024RA52	25996	0.295		0.29	1.11	7	90		969		0.3	1.22	9	154		997		0.28	1.13	7	92		894		0.33	1.14	5	121		788
Proteasome subunit beta type-3 OS=Homo sapiens OX=9606 GN=PSMB3 PE=1 SV=2	P49720	23219	0.29		0.29	1.11	6	157		596		0.3	1.22	2	230		669		0.29	1.08	5	135		607
Proteasome subunit alpha type-4 OS=Homo sapiens OX=9606 GN=PSMA4 PE=1 SV=1	P25789	29750	0.29		0.29	1.21	6	127		742
cDNA FLJ51660, highly similar to Interleukin enhancer-binding factor 2 OS=Homo sapiens OX=9606 GN=ILF2 PE=1 SV=1	B4DY09	39057	0.29		0.36	1.29	4	155		610		0.26	1.22	7	249		623		0.29	1.13	3	115		713
Triosephosphate isomerase OS=Homo sapiens OX=9606 GN=TPI1 PE=1 SV=3	P60174	31057	0.285		0.31	1.16	15	37		2776		0.25	1.22	17	71		1840		0.31	1.12	14	32		2430		0.26	1.11	13	56		1690
Proteasome subunit alpha type-1 OS=Homo sapiens OX=9606 GN=PSMA1 PE=1 SV=1	P25786	29822	0.285		0.28	1.17	8	125		743		0.29	1.17	9	262		586		0.24	1.22	8	179		462		0.31	1.18	7	180		511
Pseudouridine-5'-phosphatase OS=Homo sapiens OX=9606 GN=PUDP PE=1 SV=3	Q08623	25404	0.285		0.29	1.18	4	170		530									0.28	1.19	4	184		443
Proteasome subunit alpha type-7 OS=Homo sapiens OX=9606 GN=PSMA7 PE=1 SV=1	O14818	28041	0.28		0.29	1.13	11	91		968		0.27	1.1	10	198		784		0.25	1.17	12	107		750		0.37	1.24	3	177		514
Fatty acid synthase OS=Homo sapiens OX=9606 GN=FASN PE=1 SV=1	A0A0U1RQF0	275649	0.28																							0.28	1.17	5	76		1146
Fatty acid synthase OS=Homo sapiens OX=9606 GN=FASN PE=1 SV=3	P49327	275877	0.28									0.28	1.19	25	51		2407
Core histone macro-H2A.1 OS=Homo sapiens OX=9606 GN=H2AFY PE=1 SV=4	O75367	39764	0.28									0.28	1.1	3	252		610
Isoform 4 of Dipeptidyl peptidase 3 OS=Homo sapiens OX=9606 GN=DPP3	Q9NY33-4	79600	0.28									0.27	1.38	5	276		559		0.28	1.52	2	237		350		0.32	1.09	2	173		521
Dipeptidyl peptidase 3 OS=Homo sapiens OX=9606 GN=DPP3 PE=1 SV=2	Q9NY33	82880	0.27		0.27	1.23	6	214		436
Argininosuccinate synthase OS=Homo sapiens OX=9606 GN=ASS1 PE=1 SV=2	P00966	46786	0.27									0.27	1.13	3	515		233
Proteasome endopeptidase complex OS=Homo sapiens OX=9606 GN=PSMA4 PE=1 SV=1	H0YN18	26494	0.27																0.27	1.18	7	109		746
X-ray repair cross-complementing protein 5 OS=Homo sapiens OX=9606 GN=XRCC5 PE=1 SV=3	P13010	83222	0.27									0.25	1.21	8	79		1611									0.29	1.12	5	77		1130
Neutral alpha-glucosidase AB OS=Homo sapiens OX=9606 GN=GANAB PE=1 SV=3	Q14697	107263	0.265		0.35	1.25	3	185		488		0.23	1.19	15	75		1773		0.3	1.18	2	225		372		0.23	1.2	4	98		961
Peptidyl-prolyl cis-trans isomerase A OS=Homo sapiens OX=9606 GN=PPIA PE=1 SV=2	P62937	18229	0.26		0.26	1.14	9	81		1093		0.26	1.24	11	42		2815		0.25	1.12	9	70		1064		0.26	1.15	13	39		2056
Spliceosome RNA helicase DDX39B OS=Homo sapiens OX=9606 GN=DDX39B PE=1 SV=1	Q13838	49416	0.26		0.26	1.07	4	264		327		0.37	1.16	6	159		969		0.25	1.08	3	279		293
Proteasome subunit alpha type-5 OS=Homo sapiens OX=9606 GN=PSMA5 PE=1 SV=3	P28066	26565	0.26		0.26	1.14	4	190	1	478									0.25	1.2	5	183		447		0.33	1.12	2	315		236
Histone H1.2 OS=Homo sapiens OX=9606 GN=HIST1H1C PE=1 SV=2	P16403	21352	0.255									0.22	2.33	7	152	1	999									0.29	1.8	9	138	1	677
Beta-arrestin-1 OS=Homo sapiens OX=9606 GN=ARRB1 PE=1 SV=2	P49407	47435	0.25									0.25	2.23	2	607		179
SWISS-PROT:P08730-1 Tax_Id=10090 Gene_Symbol=Krt13 Isoform 1 of Keratin, type I cytoskeletal 13	P08730-1	48066	0.245		0.35	2.89	5	4	7	657		0.08	4.52	6	5	6	793		0.94	2.3	3	3	5	764		0.14	3.79	4	5	4	452
Acidic leucine-rich nuclear phosphoprotein 32 family member A OS=Homo sapiens OX=9606 GN=ANP32A PE=1 SV=1	H0YN26	20099	0.245		0.28	1.59	2	306	1	270		0.22	1.33	4	211	1	743		0.26	1.59	2	252	1	330		0.23	1.18	3	139	1	673
Creatine kinase U-type, mitochondrial OS=Homo sapiens OX=9606 GN=CKMT1A PE=1 SV=1	P12532	47406	0.24		0.25	1.25	6	115		787		0.21	1.3	2	341		426		0.24	1.14	5	149		555
Annexin A5 OS=Homo sapiens OX=9606 GN=ANXA5 PE=1 SV=2	P08758	35971	0.24																0.24	1.2	6	151		552
Protein phosphatase 1F OS=Homo sapiens OX=9606 GN=PPM1F PE=1 SV=3	P49593	49971	0.24									0.24	1.04	2	277		551
Phosphoglycerate mutase 1 OS=Homo sapiens OX=9606 GN=PGAM1 PE=1 SV=2	P18669	28900	0.235		0.21	1.19	10	117		771		0.26	1.16	11	135		1094		0.21	1.19	9	129		640		0.28	1.18	9	107		879
Thioredoxin domain-containing protein 5 OS=Homo sapiens OX=9606 GN=TXNDC5 PE=1 SV=2	Q8NBS9	48283	0.235		0.24	1.16	6	484		145		0.2	1.3	12	281		544		0.28	1.23	5	294		272		0.23	1.07	4	361		199
Adenosylhomocysteinase OS=Homo sapiens OX=9606 GN=AHCY PE=1 SV=4	P23526	48255	0.23									0.23	1.1	2	547		210
Phosphoglucomutase-1 OS=Homo sapiens OX=9606 GN=PGM1 PE=1 SV=3	P36871	61696	0.23									0.22	1.22	7	89		1488									0.24	1.16	6	85		1053
UDP-glucose:glycoprotein glucosyltransferase 1 OS=Homo sapiens OX=9606 GN=UGGT1 PE=1 SV=3	Q9NYU2	177819	0.225		0.27	1.14	2	122		750		0.16	1.17	9	92		1454		0.29	1.13	8	82		968		0.18	1.17	6	73		1199
Protein disulfide-isomerase A4 OS=Homo sapiens OX=9606 GN=PDIA4 PE=1 SV=2	P13667	73229	0.225		0.27	1.24	10	60		1359		0.19	1.3	19	72		1806		0.24	1.23	10	75		1054		0.21	1.14	15	55		1695
Histone H1.3 OS=Homo sapiens OX=9606 GN=HIST1H1D PE=1 SV=2	P16402	22336	0.22									0.22	1.26	5	152	3	696		0.03	1.79	2	306	2	209		0.29	1.18	6	138	3	510
SWISS-PROT:P08727 Tax_Id=9606 Gene_Symbol=KRT19 Keratin, type I cytoskeletal 19	P08727	44065	0.215		0.34	2.23	23	4	4	2668		0.09	2.91	28	5	2	3840		0.33	2.24	21	3	3	3412		0.1	3.81	18	5	2	2532
Beta-enolase OS=Homo sapiens OX=9606 GN=ENO3 PE=1 SV=5	P13929	47299	0.21									0.28	1.65	5	9	2	4592									0.14	1.8	4	14	2	2049
Tubulin alpha-1A chain OS=Homo sapiens OX=9606 GN=TUBA1A PE=1 SV=1	Q71U36	50788	0.21																							0.21	1.17	8	27	1	2127
Tubulin beta-4B chain OS=Homo sapiens OX=9606 GN=TUBB4B PE=1 SV=1	P68371	50255	0.205		0.2	1.13	7	15	2	3291		0.21	1.35	18	19	2	4980		0.18	1.11	10	17	2	3183		0.22	1.41	6	24	2	2686
Fumarate hydratase, mitochondrial OS=Homo sapiens OX=9606 GN=FH PE=1 SV=3	P07954	54773	0.205		0.21	1.23	5	128		729		0.2	1.28	8	149		1028		0.21	1.41	7	138		592		0.2	1.19	4	197		465
ATP synthase subunit beta, mitochondrial OS=Homo sapiens OX=9606 GN=ATP5F1B PE=1 SV=3	P06576	56525	0.2		0.22	1.26	6	59		1366		0.19	1.25	12	43		2704		0.19	1.24	8	59		1268		0.21	1.15	7	90		1010
Tubulin beta-4A chain OS=Homo sapiens OX=9606 GN=TUBB4A PE=1 SV=2	P04350	50010	0.2		0.2	1.14	5	15	3	2462		0.21	1.38	13	19	4	3253		0.18	1.55	11	17	4	2420
Uncharacterized protein OS=Homo sapiens OX=9606 PE=1 SV=1	A0A0B4J269	89693	0.2		0.2	1.34	4	15	4	1649
Tubulin alpha-4A chain OS=Homo sapiens OX=9606 GN=TUBA4A PE=1 SV=1	P68366	50634	0.2																							0.2	1.18	4	27	2	1316
RNA-binding motif protein, X chromosome (Fragment) OS=Homo sapiens OX=9606 GN=RBMX PE=1 SV=2	H0Y6E7	31837	0.2									0.2	1.14	2	507		236
Acylamino-acid-releasing enzyme OS=Homo sapiens OX=9606 GN=APEH PE=1 SV=1	C9JIF9	82705	0.2									0.2	1.36	2	272		564
Tubulin alpha chain OS=Homo sapiens OX=9606 GN=TUBA1C PE=1 SV=1	F5H5D3	58606	0.2									0.2	1.18	13	30	2	4102
Tubulin beta chain OS=Homo sapiens OX=9606 GN=TUBB PE=1 SV=1	Q5JP53	48135	0.19		0.19	1.54	8	15	1	4418
Phospholysine phosphohistidine inorganic pyrophosphate phosphatase OS=Homo sapiens OX=9606 GN=LHPP PE=1 SV=2	Q9H008	29432	0.19		0.19	1.52	2	201		465
Tubulin beta-2A chain OS=Homo sapiens OX=9606 GN=TUBB2A PE=1 SV=1	Q13885	50274	0.19									0.2	1.28	14	19	3	4347		0.18	1.13	8	17	3	2724
Adenylate kinase 2, mitochondrial OS=Homo sapiens OX=9606 GN=AK2 PE=1 SV=2	P54819	26689	0.19									0.19	1.23	4	183		836
Tubulin beta chain OS=Homo sapiens OX=9606 GN=TUBB PE=1 SV=2	P07437	50095	0.19									0.19	1.37	18	19	1	6034		0.17	1.77	15	17	1	3532		0.21	1.24	7	24	1	3366
Glucose-6-phosphate isomerase (Fragment) OS=Homo sapiens OX=9606 GN=GPI PE=1 SV=1	A0A0A0MTS2	65012	0.185		0.17	1.15	6	85		1053		0.2	1.11	8	121	1	1209		0.15	1.26	7	158		525		0.22	1.08	4	95		991
Tubulin beta-6 chain OS=Homo sapiens OX=9606 GN=TUBB6 PE=1 SV=1	Q9BUF5	50281	0.18																0.18	1.07	2	17	5	931
Nicotinate-nucleotide pyrophosphorylase [carboxylating] OS=Homo sapiens OX=9606 GN=QPRT PE=1 SV=3	Q15274	31168	0.175		0.14	1.13	7	138		677		0.2	1.17	5	279		549		0.15	1.15	7	218		379		0.23	1.2	3	230		380
Multifunctional protein ADE2 OS=Homo sapiens OX=9606 GN=PAICS PE=1 SV=3	P22234	47790	0.17									0.17	1.33	6	229		680
Tissue alpha-L-fucosidase OS=Homo sapiens OX=9606 GN=FUCA1 PE=1 SV=4	P04066	53940	0.17									0.17	7.79	2	500		242
Protein disulfide-isomerase A5 OS=Homo sapiens OX=9606 GN=PDIA5 PE=1 SV=1	Q14554	60297	0.17									0.17	1.7	5	342		421
Tubulin alpha chain (Fragment) OS=Homo sapiens OX=9606 GN=TUBA8 PE=1 SV=1	C9J2C0	52750	0.17		0.18	1.16	4	30	2	1632									0.16	1.2	5	23	2	1657
Galectin-1 OS=Homo sapiens OX=9606 GN=LGALS1 PE=1 SV=2	P09382	15048	0.17									0.15	1.9	3	412		333									0.19	1.07	3	357		202
Glyceraldehyde-3-phosphate dehydrogenase OS=Homo sapiens OX=9606 GN=GAPDH PE=1 SV=3	P04406	36201	0.16		0.19	1.23	8	34		2895		0.11	1.34	14	20		5989		0.19	1.28	9	22		2999		0.13	1.23	8	32		2307
Dihydrolipoyl dehydrogenase, mitochondrial OS=Homo sapiens OX=9606 GN=DLD PE=1 SV=2	P09622	54713	0.16		0.14	1.32	6	94		960		0.18	1.35	8	150		1020		0.16	1.13	5	95		860
Aminopeptidase B OS=Homo sapiens OX=9606 GN=RNPEP PE=1 SV=1	A6NKB8	68753	0.16		0.16	2.06	2	331		240
Tubulin alpha-1B chain OS=Homo sapiens OX=9606 GN=TUBA1B PE=1 SV=1	P68363	50804	0.16																0.16	1.33	11	23	1	2977
Histone H1.4 OS=Homo sapiens OX=9606 GN=HIST1H1E PE=1 SV=2	P10412	21852	0.16									0.16	1.8	8	152	2	919		0.07	1.91	3	306	1	257		0.27	1.59	9	138	2	617
Aspartate aminotransferase, mitochondrial OS=Homo sapiens OX=9606 GN=GOT2 PE=1 SV=3	P00505	47886	0.15		0.13	1.15	7	143		655		0.17	1.29	9	210		747		0.13	1.14	7	132		611		0.17	1.3	4	212		425
Cytoplasmic aconitate hydratase OS=Homo sapiens OX=9606 GN=ACO1 PE=1 SV=3	P21399	98850	0.15									0.15	1.17	2	227		687
Adenylate kinase 2, mitochondrial OS=Homo sapiens OX=9606 GN=AK2 PE=1 SV=1	F8W1A4	25842	0.14		0.14	1.2	5	92		967									0.14	1.22	5	110		728		0.18	1.31	2	128		750
Protein S100-A8 OS=Homo sapiens OX=9606 GN=S100A8 PE=1 SV=1	P05109	10885	0.14		0.13	1.05	2	543		117		0.14	1.2	4	531		224		0.14	1.21	4	451		161
Lamin-B1 OS=Homo sapiens OX=9606 GN=LMNB1 PE=1 SV=2	P20700	66653	0.135		0.22	833.6	3	57	2	567		0.05	2.75	2	193	2	276		0.01	4.63	2	39	3	241		78.72	83.96	2	135	2	337
DNA-(apurinic or apyrimidinic site) lyase OS=Homo sapiens OX=9606 GN=APEX1 PE=1 SV=2	P27695	35931	0.13									0.13	1.58	2	460		279
Acetyl-coenzyme A synthetase 2-like, mitochondrial OS=Homo sapiens OX=9606 GN=ACSS1 PE=1 SV=2	Q9NUB1	75664	0.13									0.13	1.23	2	264		585
Acyl-CoA-binding protein OS=Homo sapiens OX=9606 GN=DBI PE=1 SV=2	P07108	10038	0.12									0.12	1.24	3	352		411
Delta(3,5)-Delta(2,4)-dienoyl-CoA isomerase, mitochondrial OS=Homo sapiens OX=9606 GN=ECH1 PE=1 SV=2	Q13011	36136	0.1		0.1	1.37	8	76	1	1158		0.18	1.23	6	171	1	882		0.1	1.63	5	86		944
Phosphatidylethanolamine-binding protein 1 OS=Homo sapiens OX=9606 GN=PEBP1 PE=1 SV=3	P30086	21158	0.1		0.09	1.26	8	153		622		0.11	1.16	8	142		1074		0.09	1.34	7	111		726		0.11	3.13	3	120		790
Inositol-3-phosphate synthase 1 OS=Homo sapiens OX=9606 GN=ISYNA1 PE=1 SV=1	Q9NPH2	61542	0.1		0.08	1.14	5	102	1	899		0.11	1.26	6	100		1408		0.09	1.43	8	144		566		0.12	1.11	3	152		596
10 kDa heat shock protein, mitochondrial OS=Homo sapiens OX=9606 GN=HSPE1 PE=1 SV=2	P61604	10925	0.1		0.09	1.18	4	494	1	139		0.11	1.24	6	317	1	460		0.09	1.04	3	390	1	188		0.14	1.15	3	373		188
Putative high mobility group protein B1-like 1 OS=Homo sapiens OX=9606 GN=HMGB1P1 PE=5 SV=1	B2RPK0	24394	0.1																							0.1	1.22	2	380	2	131
High mobility group protein B1 OS=Homo sapiens OX=9606 GN=HMGB1 PE=1 SV=3	P09429	25049	0.1									0.1	1.13	4	511	1	235
Protein S100-A10 OS=Homo sapiens OX=9606 GN=S100A10 PE=1 SV=2	P60903	11310	0.1									0.06	1.62	2	676		144		0.1	1.62	2	600		103		0.16	1.28	2	264		324
Thioredoxin-dependent peroxide reductase, mitochondrial OS=Homo sapiens OX=9606 GN=PRDX3 PE=1 SV=3	P30048	28017	0.095		0.08	2	5	241		363		0.1	1.38	5	257		602		0.09	1.74	5	188		430		0.12	2.07	3	161		562
HSPE1-MOB4 readthrough OS=Homo sapiens OX=9606 GN=HSPE1-MOB4 PE=3 SV=1	S4R3N1	30231	0.095		0.09	1.27	2	494	2	121		0.1	1.28	2	317	2	275
High mobility group protein B1 OS=Homo sapiens OX=9606 GN=HMGB1 PE=1 SV=1	Q5T7C4	18470	0.095																0.09	1.39	2	291	1	275		0.1	1.22	2	380	1	184
Histone H2A.Z OS=Homo sapiens OX=9606 GN=H2AFZ PE=1 SV=2	P0C0S5	13545	0.09		0.09	1.98	3	132	5	192		0.08	1.13	2	50	5	344		0.09	1.94	3	126	4	125		0.11	1.65	4	44	4	371
Peroxiredoxin-2 OS=Homo sapiens OX=9606 GN=PRDX2 PE=1 SV=5	P32119	22049	0.09		0.07	1.07	3	114	3	442		0.11	2.08	9	111	3	704		0.07	1.09	4	97	3	407		0.12	1.21	5	103	3	470
Isocitrate dehydrogenase [NADP], mitochondrial OS=Homo sapiens OX=9606 GN=IDH2 PE=1 SV=2	P48735	51333	0.09									0.09	1.07	2	87	2	199
Isoform 2 of Inositol-3-phosphate synthase 1 OS=Homo sapiens OX=9606 GN=ISYNA1	Q9NPH2-2	47629	0.08		0.08	1.14	5	102	2	792
SWISS-PROT:Q6IFZ6 Tax_Id=10090 Gene_Symbol=Krt77 Keratin, type II cytoskeletal 1b	Q6IFZ6	61379	0.08		0.08	38.91	3	2	8	369
Uncharacterized protein (Fragment) OS=Homo sapiens OX=9606 PE=1 SV=1	M0QYT0	36392	0.08		0.08	1.41	2	76	2	397
High density lipoprotein binding protein (Vigilin), isoform CRA_a OS=Homo sapiens OX=9606 GN=HDLBP PE=1 SV=1	A0A024R4E5	141979	0.08									0.08	162300	2	405		342
High mobility group protein B2 OS=Homo sapiens OX=9606 GN=HMGB2 PE=1 SV=2	P26583	24190	0.08									0.08	1.36	2	511	2	211
Glycine cleavage system H protein, mitochondrial (Fragment) OS=Homo sapiens OX=9606 GN=GCSH PE=1 SV=1	A0A1W2PQV2	11217	0.08									0.08	1.19	2	351		411
Isocitrate dehydrogenase [NADP] cytoplasmic OS=Homo sapiens OX=9606 GN=IDH1 PE=1 SV=2	O75874	46915	0.075		0.06	1.82	8	111		809		0.08	1.62	15	87	1	1521		0.07	1.27	8	143	1	567		0.09	1.14	4	153	1	591
Dynein light chain 2, cytoplasmic OS=Homo sapiens OX=9606 GN=DYNLL2 PE=1 SV=1	Q96FJ2	10457	0.075		0.06	2.45	2	316		256		0.12	1.89	2	417		329		0.09	2.21	3	555		117		0.04	5.84	2	325		225
Purine nucleoside phosphorylase OS=Homo sapiens OX=9606 GN=PNP PE=1 SV=2	P00491	32325	0.07		0.08	1.82	16	39		2610		0.05	1.42	17	86		1533		0.08	1.38	18	35		2251		0.06	1.3	5	86		1051
Histone H2A type 1 OS=Homo sapiens OX=9606 GN=HIST1H2AG PE=1 SV=2	P0C0S8	14083	0.07		0.07	1.39	7	132	1	717									0.07	1.34	6	126	2	653		0.07	1.25	7	44	2	1905
Histone H2A type 1-C OS=Homo sapiens OX=9606 GN=HIST1H2AC PE=1 SV=3	Q93077	14097	0.07		0.07	1.4	7	132	2	691									0.07	1.35	5	126	1	658		0.06	1.28	7	44	1	1910
High mobility group protein B2 (Fragment) OS=Homo sapiens OX=9606 GN=HMGB2 PE=1 SV=1	D6R9A6	15565	0.07																							0.07	7.46	3	580		100
Clusterin (Fragment) OS=Homo sapiens OX=9606 GN=CLU PE=1 SV=1	H0YAS8	16224	0.07									0.07	7507	2	715	2	89
Glycogen debranching enzyme OS=Homo sapiens OX=9606 GN=AGL PE=1 SV=3	P35573	176819	0.06		0.04	1.37	8	83		1072		0.08	1.43	18	95		1434		0.03	1.89	7	102		796		0.08	2.32	6	110		850
Gamma-glutamylcyclotransferase OS=Homo sapiens OX=9606 GN=GGCT PE=1 SV=1	B8ZZK2	18615	0.06									0.06	1.39	3	486		256
Histone H2A type 1-B/E OS=Homo sapiens OX=9606 GN=HIST1H2AB PE=1 SV=2	P04908	14127	0.06									0.06	1.41	7	50	2	2329
Alcohol dehydrogenase class-3 OS=Homo sapiens OX=9606 GN=ADH5 PE=1 SV=4	P11766	40554	0.06																0.06	2.01	2	367		201
Histone H2A type 2-C OS=Homo sapiens OX=9606 GN=HIST2H2AC PE=1 SV=4	Q16777	13980	0.06									0.06	1.38	7	50	1	2405
Histone H2B type 1-O OS=Homo sapiens OX=9606 GN=HIST1H2BO PE=1 SV=3	P23527	13898	0.06									0.06	1.25	14	34	1	3818
60 kDa heat shock protein, mitochondrial OS=Homo sapiens OX=9606 GN=HSPD1 PE=1 SV=2	P10809	61187	0.055		0.06	92.5	12	71		1204		0.05	46.06	15	44		2699		0.04	2.09	8	71		1063		0.07	1.99	8	34		2259
Gamma-glutamylcyclotransferase OS=Homo sapiens OX=9606 GN=GGCT PE=1 SV=1	O75223	21222	0.055		0.05	1.32	3	309		265									0.06	1.31	4	288		279
Keratin, type I cytoskeletal 10 OS=Homo sapiens OX=9606 GN=KRT10 PE=1 SV=6	P13645	59020	0.05		0.02	80.66	16	4	2	3430		0.05	6.84	10	5	5	995									0.11	4.23	4	5	5	344
Histone H2B OS=Homo sapiens OX=9606 GN=HIST1H2BN PE=1 SV=1	U3KQK0	18792	0.05		0.05	1.13	6	54	1	1493									0.05	1.14	5	47	1	1712
Histone H2AX OS=Homo sapiens OX=9606 GN=H2AFX PE=1 SV=2	P16104	15135	0.05		0.05	2.46	6	132	3	492		0.05	2.26	7	50	3	535		0.04	2.66	6	126	3	484		0.06	2.6	6	44	3	571
Delta-aminolevulinic acid dehydratase OS=Homo sapiens OX=9606 GN=ALAD PE=1 SV=1	P13716	36728	0.05		0.05	1.54	4	227		401		0.06	1.43	3	260		587		0.03	1.82	2	318		240		0.05	3.16	2	350		206
Putative histone H2B type 2-C OS=Homo sapiens OX=9606 GN=HIST2H2BC PE=5 SV=3	Q6DN03	21971	0.05		0.05	1.23	3	54	2	160		0.06	1.31	5	34	3	177		0.05	1.15	4	47	2	127		0.05	1.3	4	21	3	144
Cellular nucleic acid-binding protein OS=Homo sapiens OX=9606 GN=CNBP PE=1 SV=1	P62633	20704	0.05		0.05	76.87	2	500		135
Histone H2B type 1-K OS=Homo sapiens OX=9606 GN=HIST1H2BK PE=1 SV=3	O60814	13882	0.05																							0.05	1.21	9	21	1	3710
Histone H2B OS=Homo sapiens OX=9606 PE=1 SV=1	A0A2R8Y619	13597	0.05																							0.05	1.13	2	21	2	196
Histone H2B type 1-L OS=Homo sapiens OX=9606 GN=HIST1H2BL PE=1 SV=3	Q99880	13944	0.05									0.05	1.25	12	34	2	3651
Histone H2A type 2-B OS=Homo sapiens OX=9606 GN=HIST2H2AB PE=1 SV=3	Q8IUE6	13987	0.045		0.07	2.58	5	132	4	445		0.02	2.71	4	50	4	418
L-lactate dehydrogenase B chain OS=Homo sapiens OX=9606 GN=LDHB PE=1 SV=2	P07195	36900	0.04		0.03	2.31	15	31	1	3059		0.05	1.21	11	39	1	3245		0.03	2.79	14	31	1	2458		0.05	1.6	12	31	1	2366
Hydroxyacyl-coenzyme A dehydrogenase, mitochondrial OS=Homo sapiens OX=9606 GN=HADH PE=1 SV=2	A0A0A0MSE2	34630	0.04		0.04	1.46	3	313		260		0.04	1.08	2	526		226
Histone H2B type 1-A OS=Homo sapiens OX=9606 GN=HIST1H2BA PE=1 SV=3	Q96A08	14159	0.04		0.04	1.23	3	54	4	80
Glutamate dehydrogenase 1, mitochondrial OS=Homo sapiens OX=9606 GN=GLUD1 PE=1 SV=2	P00367	61701	0.04		0.05	1.05	2	347		231		0.04	1.85	6	269		569									0.03	78.84	3	229		381
Alpha-fetoprotein OS=Homo sapiens OX=9606 GN=AFP PE=1 SV=1	J3KMX3	72286	0.04																							0.04	152.9	2	10	4	52
Catalase OS=Homo sapiens OX=9606 GN=CAT PE=1 SV=3	P04040	59947	0.04									0.06	1.36	7	219		716		0.04	1.7	3	186		435		0.03	2.96	2	167		537
ATP synthase subunit delta, mitochondrial OS=Homo sapiens OX=9606 GN=ATP5F1D PE=1 SV=2	P30049	17479	0.04									0.04	2.97	2	858		90
Alpha-2-macroglobulin OS=Homo sapiens OX=9606 GN=A2M PE=1 SV=3	P01023	164613	0.04									0.03	4.4	3	18	2	266		0.05	3.3	2	21	2	155
Histone H3 (Fragment) OS=Homo sapiens OX=9606 GN=H3F3B PE=1 SV=1	K7EK07	14962	0.03		0.04	2.08	2	165	3	332		0.02	3.55	7	63	3	1059		0.03	1.93	3	128	2	344		0.03	1.89	3	93	3	382
Myeloperoxidase OS=Homo sapiens OX=9606 GN=MPO PE=1 SV=1	P05164	84784	0.03																0.03	2.91	2	269		303
Keratin, type I cytoskeletal 9 OS=Homo sapiens OX=9606 GN=KRT9 PE=1 SV=3	P35527	62255	0.025		0.02	1.67	3	52		1651									0.03	2.02	2	308		255
Histone H4 OS=Homo sapiens OX=9606 GN=HIST1H4A PE=1 SV=2	P62805	11360	0.02		0.02	5.57	7	105		883		0.02	1.08	6	62		2001		0.02	59.11	7	99		832		0.02	10.54	9	51		1753
Uncharacterized protein OS=Homo sapiens OX=9606 PE=3 SV=1	A0A2R8Y7X9	18466	0.02		0.03	80.39	4	158	3	403		0.02	26.35	6	108	4	657		0.02	28.4	3	131	3	437		0.02	2.03	3	118	1	792
P antigen family member 4 OS=Homo sapiens OX=9606 GN=PAGE4 PE=1 SV=1	O60829	11203	0.02		0.02	1.87	3	329		242		0.02	2.75	2	326		446		0.03	2.33	3	262		315
Enoyl-CoA hydratase, mitochondrial OS=Homo sapiens OX=9606 GN=ECHS1 PE=1 SV=4	P30084	31823	0.02		0.02	5.88	2	336		237									0.02	1.24	2	373		199
Histone H3.2 OS=Homo sapiens OX=9606 GN=HIST2H3A PE=1 SV=3	Q71DI3	15436	0.02		0.02	4.68	2	165	1	549		0.02	5.86	9	63	2	1953		0.02	4.59	3	128	1	645		0.03	4.76	3	93	1	997
Histone H3.1 OS=Homo sapiens OX=9606 GN=HIST1H3A PE=1 SV=2	P68431	15509	0.02		0.01	4.67	2	165	2	335		0.02	9.44	8	63	1	1986		0.02	1.15	3	128	3	318		0.03	6.23	3	93	2	435
Isoform 2 of Alpha-aminoadipic semialdehyde dehydrogenase OS=Homo sapiens OX=9606 GN=ALDH7A1	P49419-2	55845	0.02									0.02	47.04	7	190		809
Hemoglobin subunit beta OS=Homo sapiens OX=9606 GN=HBB PE=1 SV=2	P68871	16102	0.02		0	4.29	4	158	4	297		0.03	2.27	8	108	3	704		0.01	5.64	5	131	4	333		0.04	1.58	9	118	4	570
Hemoglobin subunit gamma-2 OS=Homo sapiens OX=9606 GN=HBG2 PE=1 SV=2	P69892	16173	0.015		0.01	3.68	3	158	2	415		0.02	266.5	7	108	2	745		0.01	2.81	2	131	2	457		0.02	2.03	3	118	2	784
Keratin, type II cytoskeletal 1 OS=Homo sapiens OX=9606 GN=KRT1 PE=1 SV=6	P04264	66170	0.01		0.01	11.85	15	2	3	2641									0.01	22.73	4	2	3	1127
Histone H1.5 OS=Homo sapiens OX=9606 GN=HIST1H1B PE=1 SV=3	P16401	22566	0.01									0.01	9.73	4	152	4	585									0.01	7708	6	138	4	404
Hemoglobin subunit alpha OS=Homo sapiens OX=9606 GN=HBA1 PE=1 SV=2	P69905	15305	0.01									0.01	2.29	7	189	1	809		0.01	1.69	2	355	1	209		0.01	2.19	5	154	1	585
Carbonic anhydrase 2 OS=Homo sapiens OX=9606 GN=CA2 PE=1 SV=2	P00918	29285	0.01									0.01	121.1	2	597		185
Vitamin D-binding protein OS=Homo sapiens OX=9606 GN=GC PE=1 SV=1	D6RF35	54583	0.01																0.01	2.14	2	65	3	213
Serum albumin OS=Homo sapiens OX=9606 GN=ALB PE=1 SV=2	P02768	71317	0		0	844.1	5	5	3	822									0	302.9	6	4	3	688
Lactotransferrin (Fragment) OS=Homo sapiens OX=9606 GN=LTF PE=1 SV=1	E7EQB2	78459	0		0	7.32	3	22	2	371		0	2.95	2	37	2	125		0	12.95	4	24	2	229
Antithrombin-III OS=Homo sapiens OX=9606 GN=SERPINC1 PE=1 SV=1	P01008	53025	0		0	5.84	2	56	2	230
Serum albumin OS=Homo sapiens OX=9606 GN=ALB PE=1 SV=1	A0A0C4DGB6	71177	0																							0	4.8	4	10	3	477
Insulin-like growth factor-binding protein 3 OS=Homo sapiens OX=9606 GN=IGFBP3 PE=1 SV=1	A6XND0	30754	0									0	1852	2	811		101
Coagulation factor XIII A chain OS=Homo sapiens OX=9606 GN=F13A1 PE=1 SV=4	P00488	83728	0									0	3855	3	390		356									0	2.09	2	289		268

## Sheet: Supplemental Table 4
Supplemental Table 4. Members of the histone family of proteins with low levels of stable isotope incorporation in the PHT secretome
1Ratio of labeled to unlabeled protein reported by Mascot Distiller
Protein Name	Uniport ID	H/L1
HIST1H1B - Histone H1.5	P16401	0.01
HIST1H4F - Histone cluster 1 H4 family member f	P62805	0.02
HIST2H3D - Histone cluster 2 H3 family member d	Q71DI3	0.02
HIST1H3J - Histone cluster 1 H3 family member j	P68431	0.02
H3F3B - H3 histone, family 3B (H3.3B)	K7EK07	0.03
HIST1H2BA - Histone H2B type 1-A	Q96A08	0.04
HIST2H2AB - Histone H2A type 2-B	Q8IUE6	0.05
HIST1H2BN - Histone H2B type 1-N	U3KQK0	0.05
H2AFX - Histone H2AX	P16104	0.05
Putative histone H2B type 2-C	Q6DN03	0.05
HIST1H2BK - Histone H2B type 1-K	O60814	0.05
Histone H2B	A0A2R8Y619	0.05
HIST1H2BL - Histone H2B type 1-L	Q99880	0.05
HIST1H2AE - Histone cluster 1 H2A family member e	P04908	0.06
HIST2H2AC - Histone H2A type 2-C	Q16777	0.06
HIST1H2BO - Histone H2B type 1-O	P23527	0.06
HIST1H2AI - Histone cluster 1 H2A family member i	P0C0S8	0.07
HIST1H2AC - Histone H2A type 1-C	Q93077	0.07
H2AFZ - Histone H2A.Z	P0C0S5	0.09
HIST1H1E - Histone H1.4	P10412	0.16
HIST1H1D - Histone H1.3	P16402	0.22
HIST1H1C - Histone H1.2	P16403	0.24

## Sheet: Supplemental Table 5
Supplemental Table 5. Clinical characteristics of study subjects
F, female; M, male; C, cesarean section; V, vaginal delivery.
Characteristic	Placenta 1	Placenta 2	Placenta 3	Placenta 4
Maternal age (years)	27	26	25	27
BMI (kg/m2)	23	22	20	22
Gestational age (weeks)	37.4	37.5	37.4	37.3
Birth weight (g)	2600	2650	2700	2643
Placental weight (g)	645	635	612	641
Fetal sex (M/F)	M	M	F	F
Mode of delivery (C/V)	C	C	C	C
